# Supplementary material for: Expression profile analysis reveals that Aspergillus fumigatus but not Aspergillus niger makes type II epithelial lung cells less immunological alert
Source: BMC Genomics. 2018 Jul 13;19:534. doi: 10.1186/s12864-018-4895-3 (PMC6044037; doi:10.1186/s12864-018-4895-3)
Supplement: Supplementary file 1 — Table S7. Overview of RNA-seq mapping of reads per sample. Electronic format. (XLSX 8 kb) [file 12864_2018_4895_MOESM1_ESM.xlsx]

## Sheet: Reads&mapping
	Total read number	Read number after cleaning	% reads alingned to A549	% reads aligned to A.fumigatus	% reads aligned to A.niger
A549_rep1	27761995	27761995	95.6
A549_rep2	20387992	20387992	95.1
Aspergillus fumigatus_rep1	10957403	10957403		0.961
Aspergillus fumigatus_rep2	15527660	15527660		0.961
Aspergillus niger_rep1	50912022	50912022			0.958
Aspergillus niger_rep2	12852355	12852355			0.955
A549 +Aspergillus fumigatus _rep1	188088574	40963951	94.5	0.008
A549+ Aspergillus fumigatus_rep2	197491580	64251561	95.1	0.004
A549 +Aspergillus niger_rep1	204585657	55031352	94.4		0.011
A549+Aspergillus niger_rep2	192163660	50818855	95.1		0.002
