# Supplementary material for: Expression profile analysis reveals that Aspergillus fumigatus but not Aspergillus niger makes type II epithelial lung cells less immunological alert
Source: BMC Genomics. 2018 Jul 13;19:534. doi: 10.1186/s12864-018-4895-3 (PMC6044037; doi:10.1186/s12864-018-4895-3)
Supplement: Supplementary file 3 — Table S1. Differentially gene expression and enriched GO terms of A. fumigatus after 12 h of co-cultivation with A549 cells. Electronic format. (XLSX 63 kb) [file 12864_2018_4895_MOESM3_ESM.xlsx]

## Sheet: AF UP
ID pro	fold chage	q value	stand gene name	Name of S. cerevisiae ortholog(s)	Description	GO annotation (terminal nodes only)
Afu1g00500	14.6643	0.00184832			FMN dependent dehydrogenase; SrbA-regulated during hypoxia	GO:0016491|oxidoreductase activity
Afu1g01490	5.05359	0.00184832			Ortholog of A. nidulans FGSC A4 : AN0391, AN7222, A. fumigatus Af293 : Afu2g01760, A. niger CBS 513.88 : An03g06670, An15g07300 and A. oryzae RIB40 : AO090010000045/aoiD, AO090102000259
Afu1g02070	4.24466	0.00184832		CYT1	Cytochrome C1	GO:0009055|electron carrier activity;GO:0005506|iron ion binding;GO:0020037|heme binding
Afu1g02140	5.38617	0.0101133		GDB1	Putative glycogen debranching enzyme; transcript up-regulated in conidia exposed to neutrophils	GO:0004135|amylo-alpha-1,6-glucosidase activity;GO:0004134|4-alpha-glucanotransferase activity;GO:0005980|glycogen catabolic process
Afu1g02820	10.2906	0.0169896	pst2	PST2	Putative NADH-quinone oxidoreductase; conidia-enriched protein; induced by L-tyrosine; transcript up-regulated in conidia exposed to neutrophils	GO:0016491|oxidoreductase activity;GO:0010181|FMN binding
Afu1g04680	4.034	0.0384133			Ortholog(s) have mitochondrion localization	GO:0051536|iron-sulfur cluster binding;GO:0016226|iron-sulfur cluster assembly;GO:0005506|iron ion binding
Afu1g05340	2.11911	0.00339333		RPS19B|RPS19A	40S ribosomal protein S19	GO:0006412|translation;GO:0005840|ribosome;GO:0003735|structural constituent of ribosome;GO:0005622|intracellular
Afu1g07380	2.87972	0.0101133			Putative NADH-dependent glutamate synthase; transcript induced during conidial germination; transcript up-regulated in conidia exposed to neutrophils; SrbA-regulated during hypoxia	GO:0015930|glutamate synthase activity;GO:0016638|oxidoreductase activity, acting on the CH-NH2 group of donors;GO:0016491|oxidoreductase activity;GO:0055114|oxidation-reduction process;GO:0008152|metabolic process;GO:0050660|flavin adenine dinucleotide binding;GO:0006537|glutamate biosynthetic process;GO:0006807|nitrogen compound metabolic process
Afu1g08810	3.62837	0.00184832			Mitochondrial glycerol-3-phosphate dehydrogenase; hypoxia repressed protein	GO:0016491|oxidoreductase activity;GO:0055114|oxidation-reduction process
Afu1g10780	3.87603	0.0311622		GCV1	Glycine cleavage system T protein; SrbA-regulated during hypoxia	GO:0006546|glycine catabolic process;GO:0005737|cytoplasm;GO:0004047|aminomethyltransferase activity
Afu1g11800	4.98157	0.0414324			Has domain(s) with predicted protein dimerization activity	GO:0046983|protein dimerization activity
Afu1g14200	4.56834	0.00184832			Putative mitochondrial processing peptidase beta subunit; induced by gliotoxin exposure
Afu1g14300	7.96923	0.0215127			Putative fasciclin domain family protein with a predicted role in cell adhesion; transcript downregulated in response to amphotericin B; induced by exposure to artemisinin
Afu1g14550	52.4336	0.0324363	sod3		Putative manganese superoxide dismutase; allergen Asp f 6; recognized by IgE from allergic patients; expressed only in hyphae; transcript up-regulated in hyphae exposed to neutrophils and to amphotericin B	GO:0046872|metal ion binding;GO:0055114|oxidation-reduction process;GO:0004784|superoxide dismutase activity;GO:0006801|superoxide metabolic process
Afu1g15260	6.0416	0.00184832			Ortholog of A. nidulans FGSC A4 : AN0860, A. niger CBS 513.88 : An01g13370, A. oryzae RIB40 : AO090103000449, AO090005001207, Aspergillus wentii : Aspwe1_0111296 and Aspergillus sydowii : Aspsy1_0273264
Afu1g15300	3.0208	0.0319756			Ortholog of A. nidulans FGSC A4 : AN0856, A. niger CBS 513.88 : An01g13290, A. oryzae RIB40 : AO090005001212, Aspergillus wentii : Aspwe1_0171741 and Aspergillus sydowii : Aspsy1_0083924	GO:0003333|amino acid transmembrane transport;GO:0006810|transport;GO:0055085|transmembrane transport;GO:0016020|membrane;GO:0015171|amino acid transmembrane transporter activity
Afu1g16710	2.56216	0.0167755			Has domain(s) with predicted integral component of membrane localization	GO:0016021|integral component of membrane
Afu1g17370	6.16872	0.00339333	scf1	HSP12	Putative heat shock protein; enriched in dormant conidia	GO:0006950|response to stress
Afu2g01590	5.13844	0.0158491	nce102	NCE102	Putative non-classical export protein; GFP fusion protein localizes to the endoplasmic reticulum, to conidia, coniodiophore vesicles and phialides	GO:0016020|membrane
Afu2g02310	11.9453	0.00491361	sur7	SUR7	Cortical patch protein; transcript up-regulated in conidia exposed to neutrophils; induced by exposure to artemisinin
Afu2g03010	3.10226	0.00184832	cox5b	COX4	Putative cytochrome C subunit Vb; hypoxia induced protein	GO:0005740|mitochondrial envelope;GO:0004129|cytochrome-c oxidase activity
Afu2g03490	5.26163	0.0338514			Putative calcium/calmodulin-dependent protein kinase; calcium induced; transcript induced by exposure to human airway epithelial cells	GO:0005524|ATP binding;GO:0004672|protein kinase activity;GO:0006468|protein phosphorylation
Afu2g03580	2.33305	0.0351567		FRS2	Ortholog(s) have phenylalanine-tRNA ligase activity, role in phenylalanyl-tRNA aminoacylation and cytosol, phenylalanine-tRNA ligase complex localization	GO:0000049|tRNA binding;GO:0004812|aminoacyl-tRNA ligase activity;GO:0005524|ATP binding;GO:0043039|tRNA aminoacylation;GO:0005737|cytoplasm
Afu2g04080	3.0958	0.00914793		ATO2	Ortholog(s) have acetate transmembrane transporter activity, ammonium transmembrane transporter activity and role in ammonium transport, nitrogen utilization, plasma membrane acetate transport	GO:0016020|membrane
Afu2g04620	2.11096	0.0210063	bipA	KAR2	Hsp70 chaperone; protein enriched in dormant conidia	GO:0000902|cell morphogenesis
Afu2g05340	7.7208	0.00184832	gel4		Essential 1,3-beta-glucanosyltransferase, GPI-anchored to the plasma membrane; constitutively expressed during hyphal growth; hypoxia induced protein	GO:0005975|carbohydrate metabolic process;GO:0004553|hydrolase activity, hydrolyzing O-glycosyl compounds
Afu2g07810	2.65305	0.00491361			Putative cytosolic hydroxymethyltransferase	GO:0006563|L-serine metabolic process;GO:0004372|glycine hydroxymethyltransferase activity;GO:0006544|glycine metabolic process
Afu2g08670	2.41008	0.00639324		ACC1	Ortholog(s) have acetyl-CoA carboxylase activity, biotin carboxylase activity and role in long-chain fatty acid biosynthetic process, protein import into nucleus	GO:0003989|acetyl-CoA carboxylase activity;GO:0008152|metabolic process;GO:0005524|ATP binding;GO:0008716|D-alanine-D-alanine ligase activity;GO:0006633|fatty acid biosynthetic process;GO:0003824|catalytic activity;GO:0016874|ligase activity
Afu2g09040	3.44996	0.0111679	vtc4	VTC4	Putative vacuolar transporter chaperone, phoB-regulated
Afu2g09130	4.70766	0.0111679			Putative NADH-ubiquinone dehydrogenase, 24 kDa subunit; induced by exposure to artemisinin
Afu2g09790	2.46396	0.0101133		PGI1	Putative glucose-6-phosphate isomerase	GO:0006094|gluconeogenesis;GO:0006096|glycolytic process;GO:0004347|glucose-6-phosphate isomerase activity
Afu2g10030	3.58599	0.0188608			Immunoreactive protein; calcium induced; transcript induced by exposure to human airway epithelial cells; induced by gliotoxin exposure	GO:0003676|nucleic acid binding
Afu2g10230	52.3417	0.0265238			Putative inositol oxygenase	GO:0050113|inositol oxygenase activity;GO:0055114|oxidation-reduction process;GO:0019310|inositol catabolic process;GO:0005737|cytoplasm;GO:0005506|iron ion binding
Afu2g10240	6.10017	0.0101133			Has domain(s) with predicted oxidoreductase activity and role in oxidation-reduction process	GO:0016491|oxidoreductase activity;GO:0055114|oxidation-reduction process;GO:0008152|metabolic process
Afu2g10580	3.51613	0.00639324			Ortholog of A. nidulans FGSC A4 : AN5969, A. niger CBS 513.88 : An02g05900, Aspergillus wentii : Aspwe1_0044146, Aspergillus versicolor : Aspve1_0040765 and Aspergillus clavatus NRRL 1 : ACLA_069580
Afu2g10690	7.50421	0.00184832			Putative MFS phosphate transporter; transcript up-regulated in conidia exposed to neutrophils	GO:0022857|transmembrane transporter activity;GO:0016021|integral component of membrane;GO:0055085|transmembrane transport
Afu2g12410	2.76044	0.0462604		YMR196W	Ortholog(s) have cytoplasm localization	GO:0009311|oligosaccharide metabolic process;GO:0004573|mannosyl-oligosaccharide glucosidase activity
Afu2g13110	3.06161	0.00491361	cycA		Cytochrome c; transcript derepressed during iron starvation in hapX mutant; SrbA-regulated during hypoxia; loss of cycA results in increased levels of AoxA activity, delayed germination and reduced growth in normoxia and hypoxia	GO:0009055|electron carrier activity;GO:0005506|iron ion binding;GO:0020037|heme binding
Afu2g14590	7.36957	0.0143329		SNF3	MFS monosaccharide transporter; calcium induced; transcript up-regulated in conidia exposed to neutrophils and to human airway epithelial cells	GO:0022857|transmembrane transporter activity;GO:0016021|integral component of membrane;GO:0055085|transmembrane transport
Afu2g15430	9.78322	0.00339333			Sorbitol/xylulose reductase	GO:0016491|oxidoreductase activity;GO:0008152|metabolic process
Afu2g15650	23.663	0.0446618			Ortholog(s) have hercynylcysteine sulfoxide synthase, hercynylselenocysteine synthase, histidine N-methyltransferase activity
Afu2g17170	32.6337	0.0351567		NHA1	Ortholog(s) have potassium:proton antiporter activity, sodium:proton antiporter activity	GO:0015299|solute:hydrogen antiporter activity;GO:0015385|sodium:hydrogen antiporter activity;GO:0016021|integral component of membrane;GO:0016020|membrane;GO:0055085|transmembrane transport;GO:0006814|sodium ion transport;GO:0006812|cation transport
Afu2g17700	inf	0.0101133			Ortholog of Aspergillus fumigatus A1163 : AFUB_033390
Afu3g03010	80.7125	0.034793		PHO89	Putative phosphate-repressible phosphate permease, phoB-regulated	GO:0016020|membrane;GO:0006817|phosphate ion transport;GO:0005315|inorganic phosphate transmembrane transporter activity
Afu3g03560	7.59769	0.0338514			Putative coenzyme A disulfide reductase; transcript induced by exposure to human airway epithelial cells	GO:0016491|oxidoreductase activity;GO:0055114|oxidation-reduction process;GO:0050660|flavin adenine dinucleotide binding;GO:0045454|cell redox homeostasis
Afu3g05450	2.177	0.0261569		DUG1	Putative glutamate carboxypeptidase	GO:0016787|hydrolase activity;GO:0008152|metabolic process
Afu3g06190	2.0664	0.0442313		COX13	Cytochrome c oxidase subunit Via; hypoxia induced protein	GO:0005751|mitochondrial respiratory chain complex IV;GO:0004129|cytochrome-c oxidase activity;GO:0005743|mitochondrial inner membrane
Afu3g07710	2.03237	0.00339333			Has domain(s) with predicted nucleic acid binding, nucleotide binding activity	GO:0003676|nucleic acid binding
Afu3g07810	4.36215	0.00184832	sdh1	SDH1	Succinate dehydrogenase flavoprotein subunit; role in the citric acid cycle; up-regulated in conidia exposed to neutrophils and during conidial germination; hypoxia repressed protein and transcript; induced by exposure to artemisinin	GO:0016491|oxidoreductase activity;GO:0055114|oxidation-reduction process
Afu3g09220	2.45255	0.0488425			Putative P450 family fatty acid hydroxylase with a possible role in the hydroxylation of a very long-chain fatty acid	GO:0016705|oxidoreductase activity, acting on paired donors, with incorporation or reduction of molecular oxygen;GO:0020037|heme binding;GO:0016491|oxidoreductase activity;GO:0055114|oxidation-reduction process;GO:0010181|FMN binding;GO:0005506|iron ion binding
Afu3g09970	inf	0.00184832		CCC1	Ortholog(s) have ferrous iron transmembrane transporter activity, manganese ion transmembrane transporter activity
Afu3g09990	8.2438	0.00787738			Protein of unknown function identified by mass spectrometry; calcium downregulated
Afu3g10480	9.64245	0.0261569		MSC1	Ortholog(s) have role in reciprocal meiotic recombination and endoplasmic reticulum, mitochondrion, nuclear envelope, plasma membrane localization
Afu3g11070	8.2426	0.0101133	pdcA		Putative pyruvate decarboxylase with a predicted role in pyruvate metabolism; reacts with rabbit immunosera exposed to A. fumigatus conidia; higher expression in 48 h biofilm vs planktonic cells; protein increases during hypoxia	GO:0030976|thiamine pyrophosphate binding;GO:0000287|magnesium ion binding;GO:0003824|catalytic activity
Afu3g11550	7.52499	0.00339333			Ortholog of A. nidulans FGSC A4 : AN2894, A. niger CBS 513.88 : An02g07350, A. oryzae RIB40 : AO090003000710, Aspergillus wentii : Aspwe1_0025131 and Aspergillus sydowii : Aspsy1_0775782
Afu3g13320	2.17901	0.00184832	rps0	RPS0A	Putative 40S ribosomal protein S0	GO:0006412|translation;GO:0005840|ribosome;GO:0003735|structural constituent of ribosome;GO:0005622|intracellular
Afu3g14030	6.66978	0.00184832			Putative alkaline phosphatase, phoB-regulated	GO:0016791|phosphatase activity;GO:0003824|catalytic activity;GO:0008484|sulfuric ester hydrolase activity;GO:0008152|metabolic process
Afu4g00750	3.22692	0.00184832			Ortholog of Aspergillus fumigatus A1163 : AFUB_101300
Afu4g00860	11.0912	0.00184832	dprA		Dehydrin-like protein; plays a role in oxidative, osmotic and pH stress responses; conserved DPR motif; constitutively transcribed and expressed in dormant conidia; expression dependent on sakA and cAMP pathways; germination downregulated
Afu4g03360	2.81333	0.0158491			Ortholog of A. nidulans FGSC A4 : AN3215, AN7166, AN8609, A. fumigatus Af293 : Afu3g14210, Afu4g12510 and A. niger CBS 513.88 : An09g04200, An14g01840
Afu4g03390	6.27419	0.0324363		AQY1	Putative aquaporin; expression downregulated during growth in biofilm	GO:0006810|transport;GO:0005215|transporter activity;GO:0016020|membrane
Afu4g03615	inf	0.00184832			Ortholog(s) have cytosol, nucleus localization
Afu4g04460	1.91392	0.00339333		RPL13A	60S ribosomal protein L13
Afu4g06020	5.55705	0.00184832	phoC	PHO81	Putative cyclin dependent kinase inhibitor, phoB-regulated; calcium induced	GO:0008889|glycerophosphodiester phosphodiesterase activity;GO:0005515|protein binding;GO:0006071|glycerol metabolic process
Afu4g07810	12.2779	0.0147296			L-serine dehydratase; SrbA-regulated during hypoxia
Afu4g08240	3.83884	0.0215127			Putative zinc-containing alcohol dehydrogenase; conidia-enriched protein; transcript up-regulated in conidia exposed to neutrophils	GO:0016491|oxidoreductase activity;GO:0008270|zinc ion binding;GO:0055114|oxidation-reduction process
Afu4g08960	14.4357	0.00184832			Putative glycophosphatidylinositol (GPI) anchored protein; predicted adhesin-like protein; calcium downregulated
Afu4g11050	4.47671	0.00184832			Putative NADH-ubiquinone oxidoreductase, subunit F involved in oxidative phosphorylation; induced by exposure to artemisinin	GO:0051539|4 iron, 4 sulfur cluster binding;GO:0055114|oxidation-reduction process;GO:0016651|oxidoreductase activity, acting on NAD(P)H
Afu4g11080	6.55734	0.00184832	facA	ACS2	Putative acetyl-coenzyme A synthetase with a predicted role in acetate metabolism; transcript up-regulated in conidia exposed to neutrophils; protein induced by heat shock; hypoxia repressed protein	GO:0003824|catalytic activity;GO:0008152|metabolic process
Afu4g11110	6.93271	0.0154397			Ortholog(s) have cytosol, endoplasmic reticulum, mitotic spindle pole body, nucleus localization	GO:0005515|protein binding
Afu4g11390	2.57296	0.00339333			Ubiquinol-cytochrome c reductase complex 17 kd protein with a predicted role in oxidative phosphorylation
Afu4g12590	15.1846	0.0147296			Conidia-enriched protein of unknown function; calcium downregulated
Afu4g12920	2.43983	0.0271075			Putative mitochondrial histidyl-tRNA synthetase; protein induced by heat shock	GO:0004812|aminoacyl-tRNA ligase activity;GO:0005524|ATP binding;GO:0000166|nucleotide binding;GO:0006418|tRNA aminoacylation for protein translation
Afu4g12990	4.4746	0.00184832	trr1	TRR2	Putative thioredoxin reductase; transcript upregulated during conidial germination and in hyphae exposed to neutrophils	GO:0016491|oxidoreductase activity;GO:0055114|oxidation-reduction process;GO:0050660|flavin adenine dinucleotide binding
Afu4g14450	4.95835	0.0281428		DSF1|MAN2	Mannitol 2-dehydrogenase with a predicted role in mannitol metabolism	GO:0016491|oxidoreductase activity;GO:0055114|oxidation-reduction process;GO:0050662|coenzyme binding
Afu5g01160	35.8569	0.0334712			Ortholog(s) have role in cellular response to drug and plasma membrane localization	GO:0022857|transmembrane transporter activity;GO:0016021|integral component of membrane;GO:0055085|transmembrane transport
Afu5g02750	2.9476	0.0128236		COX6	Cytochrome c oxidase subunit Va with a predicted role in oxidative phosphorylation; induced by exposure to artemisinin	GO:0004129|cytochrome-c oxidase activity;GO:0005743|mitochondrial inner membrane
Afu5g04210	4.15518	0.00184832			Putative ubiquinol-cytochrome C reductase complex core protein 2; hypoxia induced protein
Afu5g04370	3.52309	0.00184832			Putative NADH-quinone oxidoreductase, subunit G	GO:0016491|oxidoreductase activity;GO:0051536|iron-sulfur cluster binding;GO:0055114|oxidation-reduction process;GO:0016651|oxidoreductase activity, acting on NAD(P)H
Afu5g06240	8.03568	0.0307457	alcC		Putative zinc-dependent alcohol dehydrogenase, involved in ethanol fermentation; predicted gene pair with adh1; protein induced by hydrogen peroxide; reacts with rabbit immunosera exposed to A. fumigatus conidia	GO:0016491|oxidoreductase activity;GO:0008270|zinc ion binding;GO:0055114|oxidation-reduction process
Afu5g06270	3.85337	0.0247773	hemA	HEM1	5-aminolevulinic acid synthase	GO:0009058|biosynthetic process;GO:0030170|pyridoxal phosphate binding;GO:0008152|metabolic process
Afu5g06410	4.22014	0.028592			Ortholog(s) have transcription factor activity, sequence-specific DNA binding, transcription regulatory region DNA binding activity and role in regulation of cellular amide catabolic process, transcription from RNA polymerase II promoter	GO:0046872|metal ion binding
Afu5g07750	6.90945	0.0438762		HEM15	Putative ferrochelatase precursor	GO:0004325|ferrochelatase activity;GO:0006783|heme biosynthetic process
Afu5g09180	3.8142	0.0492509			Ortholog(s) have extracellular region localization
Afu5g10120	3.76978	0.0315722			Protein similar to nonribosomal peptide synthases (NRPS-like), encoded in a predicted secondary metabolite gene cluster	GO:0016491|oxidoreductase activity;GO:0003824|catalytic activity;GO:0008152|metabolic process;GO:0050662|coenzyme binding;GO:0044237|cellular metabolic process
Afu5g10370	7.23107	0.0163501	sdh2	SDH2	Iron-sulfur protein subunit of succinate dehydrogenase with a predicted role in the citric acid cycle; transcript up-regulated in conidia exposed to neutrophils; induced by exposure to artemisinin; transcript downregulated by hypoxia	GO:0009055|electron carrier activity;GO:0051536|iron-sulfur cluster binding
Afu5g10540	7.77827	0.0253386		GLC3	Ortholog(s) have 1,4-alpha-glucan branching enzyme activity, role in glycogen biosynthetic process and cytoplasm localization	GO:0005975|carbohydrate metabolic process;GO:0004553|hydrolase activity, hydrolyzing O-glycosyl compounds;GO:0003824|catalytic activity;GO:0043169|cation binding
Afu5g10560	2.90756	0.00184832		COX5A	Cytochrome c oxidase subunit V	GO:0004129|cytochrome-c oxidase activity
Afu5g10610	3.26024	0.00184832	rip1	RIP1	Ubiquinol-cytochrome c reductase iron-sulphur subunit precursor with a predicted role in oxidative phosphorylation; hypoxia induced protein; induced by exposure to artemisinin; SrbA-regulated during hypoxia	GO:0008121|ubiquinol-cytochrome-c reductase activity;GO:0055114|oxidation-reduction process;GO:0016491|oxidoreductase activity;GO:0051537|2 iron, 2 sulfur cluster binding
Afu5g11320	2.0809	0.0154397	aspf29	TRX2|TRX1	Allergen Asp f 29; putative thioredoxin	GO:0045454|cell redox homeostasis
Afu5g11980	20.5646	0.00339333			Has domain(s) with predicted role in transmembrane transport and integral component of membrane localization	GO:0016021|integral component of membrane;GO:0055085|transmembrane transport
Afu5g12270	2.62333	0.0256142		EBP2	Ortholog(s) have mRNA binding activity, role in nuclear division, rRNA processing, ribosomal large subunit biogenesis and mitotic spindle pole body, nuclear periphery, nucleolus, preribosome, large subunit precursor localization
Afu5g13610	3.66583	0.0472643			Ortholog of A. nidulans FGSC A4 : AN6912, A. niger CBS 513.88 : An14g05140, Aspergillus wentii : Aspwe1_0067652 and Aspergillus sydowii : Aspsy1_0075810
Afu5g14210	3.50737	0.00184832	grg1		Glucose-repressible gene; transcript up-regulated in conidia exposed to neutrophils
Afu6g00730	inf	0.00914793			Ortholog of Aspergillus fumigatus A1163 : AFUB_096740
Afu6g02280	2.4123	0.00184832	aspf3		Allergen Asp f 3; peroxiredoxin family reductase; putative peroxismal membrane protein; IgE binding; protein induced by heat shock and by exposure to hydrogen peroxide; hypoxia induced protein; induced by gliotoxin exposure	GO:0016209|antioxidant activity;GO:0016491|oxidoreductase activity;GO:0055114|oxidation-reduction process
Afu6g02520	2.01651	0.0442313		TIF11	Eukaryotic translation initiation factor eIF-1A subunit	GO:0003743|translation initiation factor activity;GO:0006413|translational initiation;GO:0003723|RNA binding
Afu6g03060	18.4577	0.00639324			Putative major facilitator superfamily (MFS) monosaccharide transporter; transcript up-regulated in conidia exposed to neutrophils	GO:0022857|transmembrane transporter activity;GO:0016021|integral component of membrane;GO:0055085|transmembrane transport
Afu6g03670	8.71246	0.0184251		BIO2	Ortholog(s) have biotin synthase activity, role in biotin biosynthetic process and mitochondrion localization	GO:0003824|catalytic activity;GO:0051536|iron-sulfur cluster binding
Afu6g03890	9.36183	0.00491361	catA		Spore-specific catalase; abundant protein in conidia; calcium downregulated; predicted secretory signal sequence	GO:0004096|catalase activity;GO:0055114|oxidation-reduction process;GO:0020037|heme binding
Afu6g08710	30.0162	0.0404372			Putative alkaline phosphatase, phoB-regulated
Afu6g11430	3.61105	0.0135797	aldA		Putative aldehyde dehydrogenase; predicted gene pair with AFUA_7G01000; hypoxia repressed protein; transcript up-regulated in conidia exposed to neutrophils; immunoreactive protein	GO:0016491|oxidoreductase activity;GO:0055114|oxidation-reduction process;GO:0008152|metabolic process
Afu6g12180	33.0104	0.00184832	dprB		Fungal dehydrin-like protein that plays a role in oxidative, osmotic and pH stress responses; conserved DPR motif; cytoplasm and peroxisome localized; calcium and germination downregulated; transcript induced in neutrophil-exposed conidia
Afu6g12240	6.0044	0.00184832			Putative glycerophosphoryl diester phosphodiesterase, phoB-regulated	GO:0008889|glycerophosphodiester phosphodiesterase activity;GO:0006071|glycerol metabolic process
Afu6g13330	7.53773	0.0404372		RTC3	Putative RNA binding protein of unknown function; conidia-enriched protein; transcript up-regulated in conidia exposed to neutrophils
Afu7g01430	5.00975	0.0119584			Putative bacterial rhodopsin Family G-protein coupled receptor (GPCR)-like protein	GO:0016020|membrane;GO:0005216|ion channel activity;GO:0006811|ion transport
Afu7g03940	3.82251	0.0167755			Ortholog(s) have cytosol localization	GO:0005992|trehalose biosynthetic process;GO:0003824|catalytic activity
Afu7g04910	inf	0.00184832			Has domain(s) with predicted hydrolase activity, acting on ester bonds activity	GO:0016788|hydrolase activity, acting on ester bonds
Afu7g05580	8.82264	0.0256142	pldA		Putative phospholipase D	GO:0003824|catalytic activity;GO:0008152|metabolic process
Afu7g05920	2.03871	0.0363434			Ortholog(s) have stearoyl-CoA 9-desaturase activity	GO:0006629|lipid metabolic process;GO:0020037|heme binding
Afu7g06770	25.9883	0.00339333			Conserved protein of unknown function; protein abundantly expressed in conidia; transcript induced in conidia exposed to neutrophils and to human airway epithelial cells
Afu7g06940	inf	0.0101133			Has domain(s) with predicted DNA binding, zinc ion binding activity, role in transcription, DNA-templated and nucleus localization	GO:0003677|DNA binding;GO:0005634|nucleus;GO:0008270|zinc ion binding;GO:0006351|transcription, DNA-templated
Afu8g01530	8.49639	0.0276862			Ortholog(s) have mitochondrion localization
Afu8g01670	67.9485	0.0290338	cat2		Putative bifunctional catalase-peroxidase; induction in response to hydrogen peroxide Yap1-dependent; transcript induced by exposure to human airway epithelial cells; SrbA-regulated during hypoxia	GO:0004601|peroxidase activity;GO:0006979|response to oxidative stress;GO:0055114|oxidation-reduction process;GO:0020037|heme binding
Afu8g01850	5.22989	0.00184832			Has domain(s) with predicted inorganic phosphate transmembrane transporter activity, role in phosphate ion transport and membrane localization	GO:0016020|membrane;GO:0006817|phosphate ion transport;GO:0005315|inorganic phosphate transmembrane transporter activity
Afu8g02070	inf	0.0170982			Ortholog of A. niger CBS 513.88 : An05g02310, A. oryzae RIB40 : AO090010000612, Neosartorya fischeri NRRL 181 : NFIA_095740 and Aspergillus clavatus NRRL 1 : ACLA_043710
Afu8g02090	inf	0.00184832			Has domain(s) with predicted sugar:proton symporter activity, role in carbohydrate transport and Golgi membrane, integral component of membrane localization	GO:0005351|sugar:hydrogen symporter activity;GO:0016021|integral component of membrane;GO:0055085|transmembrane transport;GO:0008643|carbohydrate transport;GO:0000139|Golgi membrane
Afu8g04920	7.29456	0.0111679			LEA domain protein; transcript induced by exposure to human airway epithelial cells
Afu8g05710	2.69271	0.0194618	mfsA	STL1	Putative major facilitator superfamily (MFS) sugar transporter; calcium induced; transcript up-regulated in conidia exposed to neutrophils	GO:0022857|transmembrane transporter activity;GO:0016021|integral component of membrane;GO:0055085|transmembrane transport
	Found in the GO list (interest)
	Not found in the GO list

## Sheet: GO-up
DMEM vs Cell
Total up-regulated genes in Cell compared to DMEM (2-fold, minimum expression of 4, and significant difference): 119
GO
Annotation term	Description	# proteins in study set with annotation term	# proteins in study set without annotation term	# other proteins with annotation term	# other proteins without annotation term	Over/Under-represented	p-value (corrected)	ProteinIDs
GO:0009055|electron carrier activity		7	112	13	9692	Over-represented	21407.7	AspfuAf293_1|Afu5g10370, AspfuAf293_1|Afu5g10560, AspfuAf293_1|Afu2g03010, AspfuAf293_1|Afu3g06190, AspfuAf293_1|Afu1g02070, AspfuAf293_1|Afu5g02750, AspfuAf293_1|Afu2g13110
GO:0044699|single-organism process		46	73	1706	7999	Over-represented	3.96311e+06	AspfuAf293_1|Afu4g12920, AspfuAf293_1|Afu2g12410, AspfuAf293_1|Afu5g07750, AspfuAf293_1|Afu8g02090, AspfuAf293_1|Afu4g06020, AspfuAf293_1|Afu6g03060, AspfuAf293_1|Afu1g14550, AspfuAf293_1|Afu4g14450, AspfuAf293_1|Afu4g08240, AspfuAf293_1|Afu7g05920, AspfuAf293_1|Afu1g15300, AspfuAf293_1|Afu2g17170, AspfuAf293_1|Afu2g10230, AspfuAf293_1|Afu6g02280, AspfuAf293_1|Afu1g10780, AspfuAf293_1|Afu5g06240,…
GO:0004129|cytochrome-c oxidase activity		4	115	3	9702	Over-represented	8.31723e+06	AspfuAf293_1|Afu2g03010, AspfuAf293_1|Afu3g06190, AspfuAf293_1|Afu5g10560, AspfuAf293_1|Afu5g02750
GO:0016676|oxidoreductase activity, acting on a heme group of donors, oxygen as acceptor		4	115	3	9702	Over-represented	8.31723e+06	AspfuAf293_1|Afu2g03010, AspfuAf293_1|Afu3g06190, AspfuAf293_1|Afu5g10560, AspfuAf293_1|Afu5g02750
GO:0016675|oxidoreductase activity, acting on a heme group of donors		4	115	3	9702	Over-represented	8.31723e+06	AspfuAf293_1|Afu2g03010, AspfuAf293_1|Afu3g06190, AspfuAf293_1|Afu5g10560, AspfuAf293_1|Afu5g02750
GO:0016491|oxidoreductase activity		27	92	774	8931	Over-represented	8.31723e+06	AspfuAf293_1|Afu2g15430, AspfuAf293_1|Afu5g10560, AspfuAf293_1|Afu6g03890, AspfuAf293_1|Afu1g14550, AspfuAf293_1|Afu4g14450, AspfuAf293_1|Afu4g08240, AspfuAf293_1|Afu1g00500, AspfuAf293_1|Afu2g10230, AspfuAf293_1|Afu1g02820, AspfuAf293_1|Afu6g02280, AspfuAf293_1|Afu5g06240, AspfuAf293_1|Afu2g03010, AspfuAf293_1|Afu3g06190, AspfuAf293_1|Afu5g04370, AspfuAf293_1|Afu3g09220, AspfuAf293_1|Afu3g07810,…
GO:0051540|metal cluster binding		6	113	20	9685	Over-represented	8.31723e+06	AspfuAf293_1|Afu4g11050, AspfuAf293_1|Afu5g10610, AspfuAf293_1|Afu5g10370, AspfuAf293_1|Afu1g04680, AspfuAf293_1|Afu6g03670, AspfuAf293_1|Afu5g04370
GO:0051536|iron-sulfur cluster binding		6	113	20	9685	Over-represented	8.31723e+06	AspfuAf293_1|Afu4g11050, AspfuAf293_1|Afu5g10610, AspfuAf293_1|Afu5g10370, AspfuAf293_1|Afu1g04680, AspfuAf293_1|Afu6g03670, AspfuAf293_1|Afu5g04370
GO:0015002|heme-copper terminal oxidase activity		4	115	3	9702	Over-represented	8.31723e+06	AspfuAf293_1|Afu2g03010, AspfuAf293_1|Afu3g06190, AspfuAf293_1|Afu5g10560, AspfuAf293_1|Afu5g02750
GO:0044710|single-organism metabolic process		32	87	1064	8641	Over-represented	0.000206654171201	AspfuAf293_1|Afu4g12920, AspfuAf293_1|Afu2g12410, AspfuAf293_1|Afu5g07750, AspfuAf293_1|Afu4g06020, AspfuAf293_1|Afu1g14550, AspfuAf293_1|Afu4g14450, AspfuAf293_1|Afu4g08240, AspfuAf293_1|Afu7g05920, AspfuAf293_1|Afu2g10230, AspfuAf293_1|Afu6g02280, AspfuAf293_1|Afu1g10780, AspfuAf293_1|Afu5g06240, AspfuAf293_1|Afu5g04370, AspfuAf293_1|Afu3g09220, AspfuAf293_1|Afu3g07810, AspfuAf293_1|Afu2g07810,…
GO:0015078|hydrogen ion transmembrane transporter activity		6	113	27	9678	Over-represented	0.000210683220382	AspfuAf293_1|Afu2g17170, AspfuAf293_1|Afu5g10610, AspfuAf293_1|Afu5g10560, AspfuAf293_1|Afu2g03010, AspfuAf293_1|Afu3g06190, AspfuAf293_1|Afu5g02750
GO:0005215|transporter activity		17	102	374	9331	Over-represented	0.000358221416426	AspfuAf293_1|Afu1g15300, AspfuAf293_1|Afu4g03390, AspfuAf293_1|Afu2g17170, AspfuAf293_1|Afu8g05710, AspfuAf293_1|Afu8g01850, AspfuAf293_1|Afu5g10610, AspfuAf293_1|Afu7g01430, AspfuAf293_1|Afu2g14590, AspfuAf293_1|Afu5g01160, AspfuAf293_1|Afu2g03010, AspfuAf293_1|Afu8g02090, AspfuAf293_1|Afu3g06190, AspfuAf293_1|Afu6g03060, AspfuAf293_1|Afu5g02750, AspfuAf293_1|Afu2g10690, AspfuAf293_1|Afu5g10560,…
GO:0022857|transmembrane transporter activity		16	103	352	9353	Over-represented	0.000620976286075	AspfuAf293_1|Afu1g15300, AspfuAf293_1|Afu8g01850, AspfuAf293_1|Afu2g17170, AspfuAf293_1|Afu8g05710, AspfuAf293_1|Afu5g10610, AspfuAf293_1|Afu7g01430, AspfuAf293_1|Afu2g14590, AspfuAf293_1|Afu5g01160, AspfuAf293_1|Afu2g03010, AspfuAf293_1|Afu8g02090, AspfuAf293_1|Afu3g06190, AspfuAf293_1|Afu6g03060, AspfuAf293_1|Afu5g02750, AspfuAf293_1|Afu2g10690, AspfuAf293_1|Afu5g10560, AspfuAf293_1|Afu3g03010
GO:0015077|monovalent inorganic cation transmembrane transporter activity		6	113	35	9670	Over-represented	0.000620976286075	AspfuAf293_1|Afu2g17170, AspfuAf293_1|Afu5g10610, AspfuAf293_1|Afu5g10560, AspfuAf293_1|Afu2g03010, AspfuAf293_1|Afu3g06190, AspfuAf293_1|Afu5g02750
GO:0044262|cellular carbohydrate metabolic process		6	113	48	9657	Over-represented	0.00292850807653	AspfuAf293_1|Afu2g10230, AspfuAf293_1|Afu7g03940, AspfuAf293_1|Afu4g06020, AspfuAf293_1|Afu2g09790, AspfuAf293_1|Afu1g02140, AspfuAf293_1|Afu6g12240
GO:0019751|polyol metabolic process		3	116	4	9701	Over-represented	0.00359332486804	AspfuAf293_1|Afu4g06020, AspfuAf293_1|Afu2g10230, AspfuAf293_1|Afu6g12240
GO:0055114|oxidation-reduction process		20	99	617	9088	Over-represented	0.0041652361567	AspfuAf293_1|Afu3g09220, AspfuAf293_1|Afu3g07810, AspfuAf293_1|Afu2g10230, AspfuAf293_1|Afu1g02140, AspfuAf293_1|Afu6g02280, AspfuAf293_1|Afu5g10610, AspfuAf293_1|Afu5g06240, AspfuAf293_1|Afu4g11050, AspfuAf293_1|Afu6g11430, AspfuAf293_1|Afu6g03890, AspfuAf293_1|Afu2g10240, AspfuAf293_1|Afu1g14550, AspfuAf293_1|Afu1g07380, AspfuAf293_1|Afu8g01670, AspfuAf293_1|Afu4g12990, AspfuAf293_1|Afu1g08810,…
GO:0015291|secondary active transmembrane transporter activity		4	115	16	9689	Over-represented	0.00465656124596	AspfuAf293_1|Afu8g01850, AspfuAf293_1|Afu8g02090, AspfuAf293_1|Afu2g17170, AspfuAf293_1|Afu3g03010
GO:0015075|ion transmembrane transporter activity		9	110	145	9560	Over-represented	0.00520786518803	AspfuAf293_1|Afu1g15300, AspfuAf293_1|Afu2g17170, AspfuAf293_1|Afu5g10610, AspfuAf293_1|Afu5g10560, AspfuAf293_1|Afu2g03010, AspfuAf293_1|Afu8g02090, AspfuAf293_1|Afu3g06190, AspfuAf293_1|Afu5g02750, AspfuAf293_1|Afu7g01430
GO:0008324|cation transmembrane transporter activity		7	112	85	9620	Over-represented	0.00589055691576	AspfuAf293_1|Afu2g17170, AspfuAf293_1|Afu5g10610, AspfuAf293_1|Afu5g10560, AspfuAf293_1|Afu2g03010, AspfuAf293_1|Afu8g02090, AspfuAf293_1|Afu3g06190, AspfuAf293_1|Afu5g02750
GO:0022891|substrate-specific transmembrane transporter activity		9	110	153	9552	Over-represented	0.00693839312183	AspfuAf293_1|Afu1g15300, AspfuAf293_1|Afu2g17170, AspfuAf293_1|Afu5g10610, AspfuAf293_1|Afu5g10560, AspfuAf293_1|Afu2g03010, AspfuAf293_1|Afu8g02090, AspfuAf293_1|Afu3g06190, AspfuAf293_1|Afu5g02750, AspfuAf293_1|Afu7g01430
GO:0022892|substrate-specific transporter activity		9	110	158	9547	Over-represented	0.00833566334869	AspfuAf293_1|Afu1g15300, AspfuAf293_1|Afu2g17170, AspfuAf293_1|Afu5g10610, AspfuAf293_1|Afu5g10560, AspfuAf293_1|Afu2g03010, AspfuAf293_1|Afu8g02090, AspfuAf293_1|Afu3g06190, AspfuAf293_1|Afu5g02750, AspfuAf293_1|Afu7g01430
GO:0044723|single-organism carbohydrate metabolic process		7	112	95	9610	Over-represented	0.00977430420319	AspfuAf293_1|Afu2g10230, AspfuAf293_1|Afu2g12410, AspfuAf293_1|Afu7g03940, AspfuAf293_1|Afu4g06020, AspfuAf293_1|Afu2g09790, AspfuAf293_1|Afu1g02140, AspfuAf293_1|Afu6g12240
GO:0022890|inorganic cation transmembrane transporter activity		6	113	71	9634	Over-represented	0.0128040056242	AspfuAf293_1|Afu2g17170, AspfuAf293_1|Afu5g10610, AspfuAf293_1|Afu5g10560, AspfuAf293_1|Afu2g03010, AspfuAf293_1|Afu3g06190, AspfuAf293_1|Afu5g02750
GO:0006066|alcohol metabolic process		3	116	9	9696	Over-represented	0.0128040056242	AspfuAf293_1|Afu4g06020, AspfuAf293_1|Afu2g10230, AspfuAf293_1|Afu6g12240
GO:0016209|antioxidant activity		4	115	24	9681	Over-represented	0.0128040056242	AspfuAf293_1|Afu8g01670, AspfuAf293_1|Afu6g03890, AspfuAf293_1|Afu6g02280, AspfuAf293_1|Afu1g14550
GO:0044275|cellular carbohydrate catabolic process		3	116	9	9696	Over-represented	0.0128040056242	AspfuAf293_1|Afu2g10230, AspfuAf293_1|Afu2g09790, AspfuAf293_1|Afu1g02140
GO:0003674|molecular_function		76	43	4605	5100	Over-represented	0.0144582738979	AspfuAf293_1|Afu7g06940, AspfuAf293_1|Afu5g10120, AspfuAf293_1|Afu4g12920, AspfuAf293_1|Afu1g14550, AspfuAf293_1|Afu3g07710, AspfuAf293_1|Afu6g03890, AspfuAf293_1|Afu5g10540, AspfuAf293_1|Afu6g02520, AspfuAf293_1|Afu2g15430, AspfuAf293_1|Afu5g10370, AspfuAf293_1|Afu1g11800, AspfuAf293_1|Afu5g07750, AspfuAf293_1|Afu8g02090, AspfuAf293_1|Afu4g06020, AspfuAf293_1|Afu6g03060, AspfuAf293_1|Afu1g02070,…
GO:0016020|membrane		11	108	267	9438	Over-represented	0.0181925554021	AspfuAf293_1|Afu1g15300, AspfuAf293_1|Afu4g03390, AspfuAf293_1|Afu2g17170, AspfuAf293_1|Afu7g01430, AspfuAf293_1|Afu8g01850, AspfuAf293_1|Afu8g02090, AspfuAf293_1|Afu3g06190, AspfuAf293_1|Afu2g04080, AspfuAf293_1|Afu5g02750, AspfuAf293_1|Afu2g01590, AspfuAf293_1|Afu3g03010
GO:0044763|single-organism cellular process		25	94	1034	8671	Over-represented	0.0296149355593	AspfuAf293_1|Afu4g12920, AspfuAf293_1|Afu5g07750, AspfuAf293_1|Afu8g02090, AspfuAf293_1|Afu4g06020, AspfuAf293_1|Afu6g03060, AspfuAf293_1|Afu1g15300, AspfuAf293_1|Afu2g17170, AspfuAf293_1|Afu2g10230, AspfuAf293_1|Afu1g10780, AspfuAf293_1|Afu5g11980, AspfuAf293_1|Afu2g07810, AspfuAf293_1|Afu2g14590, AspfuAf293_1|Afu7g03940, AspfuAf293_1|Afu2g09790, AspfuAf293_1|Afu1g02140, AspfuAf293_1|Afu5g01160,…
GO:1901615|organic hydroxy compound metabolic process		3	116	14	9691	Over-represented	0.0329779541272	AspfuAf293_1|Afu4g06020, AspfuAf293_1|Afu2g10230, AspfuAf293_1|Afu6g12240
GO:0019400|alditol metabolic process		2	117	3	9702	Over-represented	0.0422781236469	AspfuAf293_1|Afu4g06020, AspfuAf293_1|Afu6g12240
GO:0006071|glycerol metabolic process		2	117	3	9702	Over-represented	0.0422781236469	AspfuAf293_1|Afu4g06020, AspfuAf293_1|Afu6g12240
GO:0008150|biological_process		63	56	3716	5989	Over-represented	0.0473797911711	AspfuAf293_1|Afu7g06940, AspfuAf293_1|Afu5g10120, AspfuAf293_1|Afu4g12920, AspfuAf293_1|Afu2g12410, AspfuAf293_1|Afu5g10540, AspfuAf293_1|Afu6g02520, AspfuAf293_1|Afu2g15430, AspfuAf293_1|Afu5g07750, AspfuAf293_1|Afu8g02090, AspfuAf293_1|Afu4g06020, AspfuAf293_1|Afu6g03060, AspfuAf293_1|Afu1g14550, AspfuAf293_1|Afu3g05450, AspfuAf293_1|Afu4g14450, AspfuAf293_1|Afu4g08240, AspfuAf293_1|Afu7g05920,…

## Sheet: AF-Down
ID pro	fold chage	q value	stand gene name	Name of S. cerevisiae ortholog(s)	Description	GO annotation (terminal nodes only)
Afu1g00930	inf	0.00184832			Ortholog of Aspergillus kawachii : Aspka1_0173976
Afu1g01040	inf	0.0170982			Has domain(s) with predicted catalytic activity and role in nucleoside metabolic process	GO:0009116|nucleoside metabolic process;GO:0003824|catalytic activity
Afu1g01050	inf	0.0276862			Protein of unknown function; predicted gene pair with AFUA_8G06160
Afu1g01100	inf	0.0170982			Protein of unknown function
Afu1g01140	inf	0.0210063			Ortholog of A. niger CBS 513.88 : An03g00980, A. oryzae RIB40 : AO090102000017, Neosartorya fischeri NRRL 181 : NFIA_023450 and Aspergillus versicolor : Aspve1_0142180
Afu1g01370	inf	0.0156554			Predicted glutathione S transferase	GO:0005515|protein binding
Afu1g01410	inf	0.0147296			Ortholog of A. nidulans FGSC A4 : AN8158, Aspergillus versicolor : Aspve1_0027523, Aspergillus fumigatus A1163 : AFUB_079380 and Aspergillus sydowii : Aspsy1_0828813
Afu1g01560	inf	0.00184832			Ortholog of A. nidulans FGSC A4 : AN8501, A. niger CBS 513.88 : An04g08620, A. oryzae RIB40 : AO090009000717, Aspergillus wentii : Aspwe1_0046512, Aspwe1_0102964 and Aspergillus sydowii : Aspsy1_0160513
Afu1g01570	inf	0.00184832			Ortholog of A. nidulans FGSC A4 : AN0389, A. niger CBS 513.88 : An04g08610, Neosartorya fischeri NRRL 181 : NFIA_023080, Aspergillus wentii : Aspwe1_0169743 and Aspergillus versicolor : Aspve1_0119805
Afu1g01770	inf	0.0215127			Ortholog(s) have cytosol localization	GO:0045226|extracellular polysaccharide biosynthetic process;GO:0016491|oxidoreductase activity;GO:0008831|dTDP-4-dehydrorhamnose reductase activity;GO:0008152|metabolic process;GO:0044237|cellular metabolic process;GO:0050662|coenzyme binding;GO:0003824|catalytic activity
Afu1g01780	inf	0.0156554			Has domain(s) with predicted oxidoreductase activity, transferase activity, transferring acyl groups other than amino-acyl groups, zinc ion binding activity and role in oxidation-reduction process	GO:0016491|oxidoreductase activity;GO:0008270|zinc ion binding;GO:0055114|oxidation-reduction process
Afu1g01930	inf	0.0147296			Has domain(s) with predicted role in transmembrane transport and integral component of membrane localization	GO:0016021|integral component of membrane;GO:0055085|transmembrane transport;GO:0022857|transmembrane transporter activity
Afu1g02780	inf	0.00184832		ASP3-4|ASP3-1|ASP3-2|ASP3-3	Ortholog(s) have asparaginase activity, role in asparagine catabolic process, cellular response to nitrogen starvation and Golgi apparatus, cell wall-bounded periplasmic space, endoplasmic reticulum, nuclear envelope localization	GO:0006520|cellular amino acid metabolic process
Afu1g02810	inf	0.00914793		YTH1	Ortholog(s) have RNA binding activity, role in mRNA polyadenylation, pre-mRNA cleavage required for polyadenylation, response to drug and cytosol, mRNA cleavage and polyadenylation specificity factor complex localization	GO:0046872|metal ion binding
Afu1g02880	inf	0.0158491			Ortholog of A. nidulans FGSC A4 : AN0272, A. niger CBS 513.88 : An01g05030, A. oryzae RIB40 : AO090005000779, Aspergillus wentii : Aspwe1_0025563 and Aspergillus sydowii : Aspsy1_0055099
Afu1g04250	inf	0.0261569			Ortholog of Aspergillus fumigatus A1163 : AFUB_004580
Afu1g04315	inf	0.0167755			Ortholog of A. nidulans FGSC A4 : AN0466, A. oryzae RIB40 : AO090003000918, Aspergillus wentii : Aspwe1_0037360 and Aspergillus sydowii : Aspsy1_0041113
Afu1g04575	inf	0.0156554			Ortholog of A. nidulans FGSC A4 : AN0438, A. niger CBS 513.88 : An01g03530, A. oryzae RIB40 : AO090003000883, Aspergillus wentii : Aspwe1_0025463 and Aspergillus terreus NIH2624 : ATET_03750
Afu1g05220	inf	0.0170982			Has domain(s) with predicted selenium binding activity and role in cell redox homeostasis	GO:0008430|selenium binding;GO:0045454|cell redox homeostasis
Afu1g05270	inf	0.0158491			Has domain(s) with predicted phosphoric diester hydrolase activity and role in lipid metabolic process
Afu1g05360	inf	0.00184832			Has domain(s) with predicted catalytic activity and role in metabolic process	GO:0003824|catalytic activity;GO:0008152|metabolic process
Afu1g05430	inf	0.0170982			Ortholog of A. nidulans FGSC A4 : AN4067, Aspergillus wentii : Aspwe1_0375062, Aspergillus sydowii : Aspsy1_0149851 and Aspergillus terreus NIH2624 : ATET_03084
Afu1g05570	inf	0.0147296			Cysteine dioxygenase; SrbA-regulated during hypoxia	GO:0055114|oxidation-reduction process;GO:0047800|cysteamine dioxygenase activity;GO:0017172|cysteine dioxygenase activity;GO:0005506|iron ion binding;GO:0046439|L-cysteine metabolic process
Afu1g05700	inf	0.0169896			Ortholog(s) have U2 snRNP, cytosol localization
Afu1g05710	inf	0.0119584		TAD1	Ortholog(s) have tRNA-specific adenosine-37 deaminase activity, role in tRNA modification and cytosol, nucleus localization	GO:0004000|adenosine deaminase activity;GO:0003723|RNA binding;GO:0006396|RNA processing
Afu1g05745	inf	0.0156554			Ortholog of A. nidulans FGSC A4 : AN12094, A. niger CBS 513.88 : An18g03540, A. oryzae RIB40 : AO090009000359, Aspergillus wentii : Aspwe1_0169275 and Aspergillus terreus NIH2624 : ATET_03050
Afu1g06360	inf	0.00184832			Ortholog(s) have role in double-strand break repair via homologous recombination and Smc5-Smc6 complex, nucleus localization
Afu1g07750	inf	0.00184832			Ortholog(s) have role in chromatin remodeling and Clr6 histone deacetylase complex I'', Rpd3L-Expanded complex, Rpd3S complex localization	GO:0005515|protein binding
Afu1g09757	inf	0.0169896		COX19	Ortholog(s) have copper ion binding activity, role in metal ion transport, mitochondrial respiratory chain complex IV assembly and cytosol, mitochondrial intermembrane space, nucleus localization
Afu1g10110	inf	0.0256142			Ortholog(s) have extracellular region localization
Afu1g10140	inf	0.0170982			Ortholog of Neosartorya fischeri NRRL 181 : NFIA_015510 and Aspergillus fumigatus A1163 : AFUB_009550
Afu1g10230	inf	0.0156554	zfpB	NRG2	Putative C2H2 zinc-finger transcription factor	GO:0046872|metal ion binding
Afu1g10660	inf	0.00184832			Has domain(s) with predicted RNA polymerase II transcription factor activity, sequence-specific DNA binding, zinc ion binding activity, role in regulation of transcription, DNA-templated and nucleus localization	GO:0000981|sequence-specific DNA binding RNA polymerase II transcription factor activity;GO:0008270|zinc ion binding;GO:0006355|regulation of transcription, DNA-templated;GO:0005634|nucleus
Afu1g10840	inf	0.00184832			Ortholog of A. nidulans FGSC A4 : AN1192, A. oryzae RIB40 : AO090038000328, Aspergillus sydowii : Aspsy1_0236946 and Aspergillus terreus NIH2624 : ATET_00276
Afu1g11740	inf	0.0296485			Ortholog of A. nidulans FGSC A4 : AN1127, AN7386, A. niger CBS 513.88 : An02g03380, An08g03700, A. oryzae RIB40 : AO090026000507 and Aspergillus wentii : Aspwe1_0043558, Aspwe1_0654818
Afu1g12130	inf	0.0199585			Has domain(s) with predicted translation initiation factor activity, role in translational initiation and cytoplasm localization	GO:0005737|cytoplasm;GO:0003743|translation initiation factor activity;GO:0006413|translational initiation;GO:0003723|RNA binding
Afu1g12190	inf	0.0143329			Has domain(s) with predicted arylformamidase activity and role in tryptophan catabolic process to kynurenine
Afu1g12450	inf	0.0111679			Ortholog of A. nidulans FGSC A4 : AN7942, AN7872, AN5510, AN3420, AN2700, AN9050, AN8973, AN11222, AN10911, AN1749 and A. fumigatus Af293 : Afu2g00880, Afu2g17800, Afu2g17880, Afu5g14720, Afu7g06590
Afu1g12580	inf	0.0199585			Ortholog of A. nidulans FGSC A4 : AN11021, A. oryzae RIB40 : AO090001000219, Neosartorya fischeri NRRL 181 : NFIA_012970 and Aspergillus wentii : Aspwe1_0040414
Afu1g12875	inf	0.00184832			Ortholog(s) have Mis6-Sim4 complex, condensed nuclear chromosome kinetochore, cytoplasm localization
Afu1g13040	inf	0.0143329	dspA		Ortholog(s) have role in regulation of spore germination	GO:0008138|protein tyrosine/serine/threonine phosphatase activity;GO:0006470|protein dephosphorylation
Afu1g13350	inf	0.00184832			Putative transporter protein	GO:0016021|integral component of membrane;GO:0055085|transmembrane transport
Afu1g13400	inf	0.00184832			Has domain(s) with predicted zinc ion binding activity	GO:0008270|zinc ion binding
Afu1g13410	inf	0.0167755			Ortholog of Neosartorya fischeri NRRL 181 : NFIA_012090, Aspergillus fumigatus A1163 : AFUB_012900 and Aspergillus clavatus NRRL 1 : ACLA_022010
Afu1g13630	inf	0.0170982			Has domain(s) with predicted NAD binding, oxidoreductase activity, acting on the CH-OH group of donors, NAD or NADP as acceptor activity and role in oxidation-reduction process	GO:0051287|NAD binding;GO:0048037|cofactor binding;GO:0055114|oxidation-reduction process;GO:0016616|oxidoreductase activity, acting on the CH-OH group of donors, NAD or NADP as acceptor;GO:0008152|metabolic process
Afu1g13770	inf	0.0119584			Predicted DDE1 transposon-related ORF	GO:0003676|nucleic acid binding
Afu1g14160	inf	0.0404372			Ortholog of Aspergillus fumigatus A1163 : AFUB_013700
Afu1g14590	inf	0.00184832			Ortholog of A. nidulans FGSC A4 : AN0795, A. niger CBS 513.88 : An01g12590, Neosartorya fischeri NRRL 181 : NFIA_010830, Aspergillus wentii : Aspwe1_0027661 and Aspergillus versicolor : Aspve1_0121944
Afu1g14700	inf	0.00184832			Has domain(s) with predicted role in transmembrane transport and integral component of membrane localization	GO:0016021|integral component of membrane;GO:0055085|transmembrane transport
Afu1g14860	inf	0.00184832			Has domain(s) with predicted sequence-specific DNA binding, transcription factor activity, sequence-specific DNA binding activity and role in regulation of transcription, DNA-templated	GO:0006355|regulation of transcription, DNA-templated;GO:0043565|sequence-specific DNA binding;GO:0003700|sequence-specific DNA binding transcription factor activity
Afu1g15510	inf	0.00184832			Ortholog of A. nidulans FGSC A4 : AN0888, A. niger CBS 513.88 : An01g13820, A. oryzae RIB40 : AO090005001158, Neosartorya fischeri NRRL 181 : NFIA_009900 and Aspergillus wentii : Aspwe1_0039986
Afu1g15520	inf	0.00184832		DUR1,2	Ortholog(s) have allophanate hydrolase activity, urea carboxylase activity, role in cellular response to alkaline pH, nitrogen utilization, pathogenesis, urea catabolic process and cytoplasm localization	GO:0008716|D-alanine-D-alanine ligase activity;GO:0005524|ATP binding;GO:0016874|ligase activity
Afu1g15530	inf	0.00184832			Ortholog(s) have role in nitrogen compound metabolic process
Afu1g15540	inf	0.00184832			Ortholog of A. nidulans FGSC A4 : AN6482, AN0518, A. niger CBS 513.88 : An12g09790, A. oryzae RIB40 : AO090011000265, Neosartorya fischeri NRRL 181 : NFIA_009780 and Aspergillus wentii : Aspwe1_0118459
Afu1g16690	inf	0.00184832			Ortholog(s) have role in cellular response to drug	GO:0016021|integral component of membrane;GO:0055085|transmembrane transport;GO:0022857|transmembrane transporter activity
Afu1g17260	inf	0.0188608			Ortholog of A. nidulans FGSC A4 : AN3529, AN4144, AN8311, AN9211, AN4846 and A. fumigatus Af293 : Afu4g07950, Afu4g09380, Afu6g00560, Afu6g12140, Afu8g01900
Afu1g17270	inf	0.00184832	fre2	FRE2|FRE3	Metalloreductase involved in response to iron starvation; repressed by iron through SreA-dependent regulatory system	GO:0016491|oxidoreductase activity;GO:0055114|oxidation-reduction process
Afu1g17290	inf	0.0135797			Protein of unknown function; calcium induced
Afu2g00670	inf	0.0154397			Putative protein kinase	GO:0005524|ATP binding;GO:0004672|protein kinase activity;GO:0006468|protein phosphorylation
Afu2g00680	inf	0.0158491			Has domain(s) with predicted catalytic activity
Afu2g00760	inf	0.00184832			Putative secreted pectate lyase; fibrinogen-binding protein; immunoreactive
Afu2g01150	inf	0.0210063			Ortholog of A. nidulans FGSC A4 : AN10998, AN10969, A. fumigatus Af293 : Afu3g01930, A. niger CBS 513.88 : An09g03620, An05g01520 and A. oryzae RIB40 : AO090012000323, AO090701000385
Afu2g01160	inf	0.0147296			Has domain(s) with predicted iron ion binding, oxidoreductase activity and role in fatty acid biosynthetic process, oxidation-reduction process	GO:0016491|oxidoreductase activity;GO:0055114|oxidation-reduction process;GO:0005506|iron ion binding;GO:0006633|fatty acid biosynthetic process
Afu2g01250	inf	0.00184832			Putative serine peptidase; predicted signal sequence for secretion; induced by growth on BSA as a sole nitrogen source	GO:0006508|proteolysis;GO:0008236|serine-type peptidase activity
Afu2g01310	inf	0.036692			Ortholog of A. nidulans FGSC A4 : AN10993, A. niger CBS 513.88 : An03g05110, A. oryzae RIB40 : AO090701000405, Neosartorya fischeri NRRL 181 : NFIA_033610 and Aspergillus wentii : Aspwe1_0173185
Afu2g01380	inf	0.00184832			Ortholog(s) have cytosol, nucleus localization	GO:0008080|N-acetyltransferase activity;GO:0016747|transferase activity, transferring acyl groups other than amino-acyl groups
Afu2g01390	inf	0.0154397		TMT1	Ortholog(s) have trans-aconitate 3-methyltransferase activity and cytosol localization	GO:0008152|metabolic process;GO:0008168|methyltransferase activity
Afu2g01650	inf	0.0194618			Ortholog(s) have cytosol, nucleus localization	GO:0003824|catalytic activity;GO:0008152|metabolic process
Afu2g01710	inf	0.0169896			Putative GPI anchored protein
Afu2g02650	inf	0.00184832			Ortholog of Neosartorya fischeri NRRL 181 : NFIA_035050, Aspergillus fumigatus A1163 : AFUB_019750 and Aspergillus clavatus NRRL 1 : ACLA_092140
Afu2g02720	inf	0.0178838			Ortholog of Neosartorya fischeri NRRL 181 : NFIA_035120, Aspergillus wentii : Aspwe1_0168875, Aspergillus fumigatus A1163 : AFUB_019820 and Aspergillus clavatus NRRL 1 : ACLA_092070
Afu2g02820	inf	0.028592		MOH1	Ortholog of S. cerevisiae : MOH1, A. nidulans FGSC A4 : AN4539, A. niger CBS 513.88 : An07g07170, A. oryzae RIB40 : AO090026000627 and Aspergillus wentii : Aspwe1_0168864
Afu2g02920	inf	0.00184832			Ortholog of A. oryzae RIB40 : AO090026000640, Neosartorya fischeri NRRL 181 : NFIA_035280, Aspergillus wentii : Aspwe1_0168854 and Aspergillus clavatus NRRL 1 : ACLA_091910
Afu2g03270	inf	0.00184832			Has domain(s) with predicted catalytic activity
Afu2g03330	inf	0.00184832			Ortholog of A. nidulans FGSC A4 : AN0615, A. niger CBS 513.88 : An12g09750, An08g08010, A. oryzae RIB40 : AO090010000358, Aspergillus wentii : Aspwe1_0115050 and Aspergillus sydowii : Aspsy1_0084035
Afu2g03630	inf	0.0156554			Ortholog of A. nidulans FGSC A4 : AN9462, A. niger CBS 513.88 : An07g08200, Neosartorya fischeri NRRL 181 : NFIA_035990, Aspergillus wentii : Aspwe1_0110313 and Aspergillus clavatus NRRL 1 : ACLA_090870
Afu2g03670	inf	0.0170982			Ortholog of Neosartorya fischeri NRRL 181 : NFIA_036020 and Aspergillus fumigatus A1163 : AFUB_020740
Afu2g03690	inf	0.0169896			Ortholog of A. nidulans FGSC A4 : AN3818, A. niger CBS 513.88 : An07g08250, A. oryzae RIB40 : AO090120000218, Aspergillus wentii : Aspwe1_0172305 and Aspergillus sydowii : Aspsy1_0176097
Afu2g03770	inf	0.0170982		PNC1	Ortholog(s) have nicotinamidase activity, role in chromatin silencing at rDNA, chromatin silencing at telomere, negative regulation of DNA amplification, replicative cell aging and cytosol, nucleus, peroxisome localization	GO:0003824|catalytic activity;GO:0008152|metabolic process
Afu2g03890	inf	0.0178838	ptcE		Has domain(s) with predicted catalytic activity	GO:0003824|catalytic activity
Afu2g04230	inf	0.0135797	fahA		Putative fumarylacetoacetate hydrolase:induced by L-tyrosine; immunoreactive protein; repressed by gliotoxin exposure	GO:0008152|metabolic process;GO:0009072|aromatic amino acid family metabolic process;GO:0003824|catalytic activity;GO:0004334|fumarylacetoacetase activity
Afu2g05050	inf	0.0158491			Ortholog of Aspergillus fumigatus A1163 : AFUB_022080
Afu2g05170	inf	0.0143329			Ortholog of Aspergillus fumigatus A1163 : AFUB_022200
Afu2g05570	inf	0.00184832			Ortholog of Aspergillus fumigatus A1163 : AFUB_022590
Afu2g05635	inf	0.0175895			Ortholog of Neosartorya fischeri NRRL 181 : NFIA_082360 and Aspergillus fumigatus A1163 : AFUB_022660
Afu2g05880	inf	0.00184832	meaA	MEP3	Putative ammonium transporter; transcript downregulated in response to voriconazole	GO:0008519|ammonium transmembrane transporter activity;GO:0016020|membrane;GO:0015696|ammonium transport
Afu2g05920	inf	0.0281428			Ortholog of Neosartorya fischeri NRRL 181 : NFIA_082640 and Aspergillus fumigatus A1163 : AFUB_022960
Afu2g06130	inf	0.00184832			Has domain(s) with predicted DNA binding, zinc ion binding activity, role in transcription, DNA-templated and nucleus localization	GO:0003677|DNA binding;GO:0005634|nucleus;GO:0008270|zinc ion binding;GO:0006351|transcription, DNA-templated
Afu2g06260	inf	0.0175895			Ortholog of Aspergillus fumigatus A1163 : AFUB_023340
Afu2g07750	inf	0.0170982			Has domain(s) with predicted hydrolase activity, hydrolase activity, acting on acid halide bonds, in C-halide compounds activity and role in metabolic process
Afu2g08220	inf	0.00184832			Ortholog of A. nidulans FGSC A4 : AN6174, Aspergillus flavus NRRL 3357 : AFL2T_05592, Aspergillus versicolor : Aspve1_0028128 and Aspergillus zonatus : Aspzo1_0186600
Afu2g08360	inf	0.00184832	pyrG	URA3	Orotidine 5'-monophosphate decarboxylase	GO:0004590|orotidine-5'-phosphate decarboxylase activity;GO:0006207|'de novo' pyrimidine nucleobase biosynthetic process
Afu2g08400	inf	0.0188608		YPR153W	Ortholog of S. cerevisiae : YPR153W, A. niger CBS 513.88 : An12g03630, Aspergillus wentii : Aspwe1_0119895, Aspergillus versicolor : Aspve1_0634371 and Aspergillus clavatus NRRL 1 : ACLA_080230
Afu2g08720	inf	0.0169896		TRS20	Ortholog(s) have role in ER to Golgi vesicle-mediated transport, protein complex assembly and TRAPPI protein complex, TRAPPII protein complex, TRAPPIII protein complex, cytosol, nucleus localization	GO:0005622|intracellular;GO:0006888|ER to Golgi vesicle-mediated transport
Afu2g09150	inf	0.00184832			Ortholog(s) have adenine deaminase activity, role in adenine catabolic process, hypoxanthine salvage and cytosol, nucleus localization	GO:0019239|deaminase activity
Afu2g09330	inf	0.00184832			Has domain(s) with predicted RNA polymerase II transcription factor activity, sequence-specific DNA binding, zinc ion binding activity, role in regulation of transcription, DNA-templated and nucleus localization	GO:0000981|sequence-specific DNA binding RNA polymerase II transcription factor activity;GO:0008270|zinc ion binding;GO:0006355|regulation of transcription, DNA-templated;GO:0005634|nucleus
Afu2g09340	inf	0.00184832			Ortholog of A. oryzae RIB40 : AO090011000758 and Aspergillus fumigatus A1163 : AFUB_025200
Afu2g09355	inf	0.0158491			Has domain(s) with predicted catalytic activity and role in metabolic process	GO:0003824|catalytic activity;GO:0008152|metabolic process
Afu2g09680	inf	0.00184832			Transcript downregulated in response to voriconazole	GO:0005515|protein binding
Afu2g09690	inf	0.0178838			Ortholog of Aspergillus fumigatus A1163 : AFUB_025540
Afu2g10720	inf	0.0135797			Ortholog of A. nidulans FGSC A4 : AN5933, A. niger CBS 513.88 : An02g02500, Aspergillus wentii : Aspwe1_0061884, Aspergillus sydowii : Aspsy1_0044922 and Aspergillus terreus NIH2624 : ATET_01504
Afu2g10760	inf	0.0158491			Has domain(s) with predicted hydrolase activity, hydrolase activity, acting on ester bonds activity and role in lipid metabolic process	GO:0006629|lipid metabolic process;GO:0016788|hydrolase activity, acting on ester bonds
Afu2g10840	inf	0.0175895			Has domain(s) with predicted role in response to stress and integral component of membrane localization	GO:0016021|integral component of membrane;GO:0006950|response to stress
Afu2g10900	inf	0.00184832		ATG15	Ortholog(s) have role in macroautophagy, multivesicular body membrane disassembly, neutral lipid catabolic process, piecemeal microautophagy of nucleus, vacuolar protein processing	GO:0006629|lipid metabolic process;GO:0004806|triglyceride lipase activity
Afu2g11162	inf	0.0256142			Ortholog of A. niger CBS 513.88 : An02g03130, Neosartorya fischeri NRRL 181 : NFIA_086450, Aspergillus wentii : Aspwe1_0175462 and Aspergillus versicolor : Aspve1_0027796
Afu2g11350	inf	0.0135797			Has domain(s) with predicted catalytic activity, transferase activity, transferring acyl groups other than amino-acyl groups activity and role in metabolic process	GO:0008152|metabolic process;GO:0016747|transferase activity, transferring acyl groups other than amino-acyl groups
Afu2g11400	inf	0.0156554			Protein of unknown function
Afu2g11600	inf	0.00184832			Has domain(s) with predicted coenzyme binding, oxidoreductase activity, acting on the CH-OH group of donors, NAD or NADP as acceptor, phosphogluconate dehydrogenase (decarboxylating) activity	GO:0055114|oxidation-reduction process;GO:0051287|NAD binding;GO:0006098|pentose-phosphate shunt;GO:0004616|phosphogluconate dehydrogenase (decarboxylating) activity
Afu2g11640	inf	0.00184832			Ortholog of A. nidulans FGSC A4 : AN12049, A. niger CBS 513.88 : An02g03700, Aspergillus wentii : Aspwe1_0044384, Aspergillus sydowii : Aspsy1_0058083 and Aspergillus terreus NIH2624 : ATET_01091
Afu2g11650	inf	0.00184832			Protein of unknown function; transcript repressed by exposure to human airway epithelial cells	GO:0048037|cofactor binding
Afu2g11890	inf	0.0158491			Ortholog of Aspergillus fumigatus A1163 : AFUB_027630
Afu2g11910	inf	0.0194618			Ortholog of Aspergillus fumigatus A1163 : AFUB_027650
Afu2g12130	inf	0.00184832			Ortholog(s) have cytosol, trimeric positive transcription elongation factor complex b localization
Afu2g13100	inf	0.0143329			Ortholog of A. nidulans FGSC A4 : AN6247, A. niger CBS 513.88 : An02g01810, A. oryzae RIB40 : AO090026000266, Aspergillus wentii : Aspwe1_0663686 and Aspergillus sydowii : Aspsy1_0058211
Afu2g13330	inf	0.0135797			Ortholog(s) have NMS complex, Ndc80 complex, condensed nuclear chromosome kinetochore, cytosol, mitotic spindle pole body localization
Afu2g13660	inf	0.0169896			Ortholog of A. nidulans FGSC A4 : AN2411, A. niger CBS 513.88 : An02g05520, A. oryzae RIB40 : AO090026000242, Aspergillus wentii : Aspwe1_0045469 and Aspergillus sydowii : Aspsy1_0341196
Afu2g13690	inf	0.0163501			Has domain(s) with predicted acid-amino acid ligase activity	GO:0016881|acid-amino acid ligase activity;GO:0005515|protein binding
Afu2g14330	inf	0.00184832			Ortholog of Aspergillus fumigatus A1163 : AFUB_029950
Afu2g14700	inf	0.00184832			Ortholog of A. oryzae RIB40 : AO090005001661, Aspergillus glaucus : Aspgl1_0053997, Aspergillus flavus NRRL 3357 : AFL2T_00731 and Neosartorya fischeri NRRL 181 : NFIA_089930
Afu2g15165	inf	0.0156554			Ortholog of Aspergillus fumigatus A1163 : AFUB_030830
Afu2g15280	inf	0.0156554			Ortholog of A. nidulans FGSC A4 : AN5399, A. niger CBS 513.88 : An18g02600, A. oryzae RIB40 : AO090003001548, Neosartorya fischeri NRRL 181 : NFIA_090520 and Aspergillus versicolor : Aspve1_0045700
Afu2g15480	inf	0.00184832			Ortholog of A. nidulans FGSC A4 : AN7607, A. niger CBS 513.88 : An15g05550, An12g07620, A. oryzae RIB40 : AO090012000281, AO090020000707 and Aspergillus wentii : Aspwe1_0025841, Aspwe1_0037842, Aspwe1_0044672
Afu2g15990	inf	0.0315722			Ortholog of A. nidulans FGSC A4 : AN2152, AN0341, A. fumigatus Af293 : Afu1g02260, A. niger CBS 513.88 : An01g06000 and Aspergillus wentii : Aspwe1_0025648, Aspwe1_0026895
Afu2g16330	inf	0.00184832			Putative hexokinase	GO:0005975|carbohydrate metabolic process;GO:0005524|ATP binding;GO:0016773|phosphotransferase activity, alcohol group as acceptor
Afu2g16640	inf	0.00184832		FIG4	Ortholog(s) have phosphatidylinositol-3,5-bisphosphate 5-phosphatase activity, role in phosphatidylinositol dephosphorylation and PAS complex, cytosol, fungal-type vacuole membrane, nuclear periphery localization	GO:0042578|phosphoric ester hydrolase activity
Afu2g16860	inf	0.0158491			Putative major facilitator superfamily (MFS) multidrug transporter; transcript downregulated in response to voriconazole	GO:0016021|integral component of membrane;GO:0055085|transmembrane transport
Afu2g17290	inf	0.0156554			Ortholog of Aspergillus fumigatus A1163 : AFUB_032940
Afu2g17330	inf	0.00184832			Putative extracellular serine carboxypeptidase; predicted signal sequence for secretion; induced by growth on BSA as a sole nitrogen source	GO:0006508|proteolysis;GO:0008236|serine-type peptidase activity
Afu2g17870	inf	0.0169896			Has domain(s) with predicted oxidoreductase activity and role in metabolic process	GO:0016491|oxidoreductase activity;GO:0008152|metabolic process
Afu3g00150	inf	0.00184832			Has domain(s) with predicted oxidoreductase activity and role in metabolic process	GO:0016491|oxidoreductase activity;GO:0008152|metabolic process
Afu3g00280	inf	0.0156554			Ortholog(s) have extracellular region localization	GO:0016787|hydrolase activity
Afu3g00350	inf	0.00184832			Ortholog of A. nidulans FGSC A4 : AN3616, A. niger CBS 513.88 : An13g01530, Aspergillus wentii : Aspwe1_0143920, Aspergillus sydowii : Aspsy1_0040713 and Aspergillus terreus NIH2624 : ATET_02895
Afu3g00530	inf	0.0175895			Ortholog of Neosartorya fischeri NRRL 181 : NFIA_001100, Aspergillus versicolor : Aspve1_0044806, Aspergillus fumigatus A1163 : AFUB_047920 and Aspergillus sydowii : Aspsy1_0498725
Afu3g00700	inf	0.0169896			Has domain(s) with predicted catalytic activity
Afu3g00820	inf	0.0128236			Has domain(s) with predicted poly(beta-D-mannuronate) lyase activity, role in alginic acid catabolic process and periplasmic space localization	GO:0042597|periplasmic space;GO:0045135|poly(beta-D-mannuronate) lyase activity;GO:0042122|alginic acid catabolic process
Afu3g00870	inf	0.0135797			Has domain(s) with predicted N-acetyltransferase activity	GO:0008080|N-acetyltransferase activity
Afu3g01010	inf	0.0147296			Has domain(s) with predicted oxidoreductase activity and role in oxidation-reduction process	GO:0016491|oxidoreductase activity;GO:0055114|oxidation-reduction process
Afu3g01020	inf	0.00184832			Ortholog of A. nidulans FGSC A4 : AN11082, A. niger CBS 513.88 : An13g02710, A. oryzae RIB40 : AO090009000080, Aspergillus wentii : Aspwe1_0114128 and Aspergillus sydowii : Aspsy1_0159929
Afu3g01190	inf	0.00184832			Putative serine/threonine protein kinase	GO:0005524|ATP binding;GO:0004672|protein kinase activity;GO:0006468|protein phosphorylation
Afu3g01330	inf	0.0119584			Class II aldolase/adducin domain protein; transcript up-regulated in conidia exposed to neutrophils
Afu3g02050	inf	0.0384133			Ortholog of A. nidulans FGSC A4 : AN1754, AN8607, A. niger CBS 513.88 : An11g06690, An18g01930, A. oryzae RIB40 : AO090001000144 and Aspergillus wentii : Aspwe1_0028029, Aspwe1_0705658
Afu3g02213	inf	0.0253386			Ortholog of Aspergillus fumigatus A1163 : AFUB_046150 and Aspergillus niger ATCC 1015 : 36349-mRNA
Afu3g02560	inf	0.00184832			Protein of unknown function
Afu3g03515	inf	0.00184832			Protein of unknown function
Afu3g03650	inf	0.00184832	sidG		Putative acetyltransferase with a predicted role in iron metabolism; located in an iron-regulated gene cluster; fusarinine C acetyltransferase; SrbA-regulated during hypoxia	GO:0008080|N-acetyltransferase activity
Afu3g03660	inf	0.00184832	estB		Putative esterase with a predicted role in iron metabolism; part of an iron-regulated gene cluster; triacetylfusarinine C esterase	GO:0006508|proteolysis;GO:0008236|serine-type peptidase activity
Afu3g04290	inf	0.0334712			Protein of unknown function
Afu3g05390	inf	0.00184832			Ortholog(s) have cytosol, nucleus localization	GO:0004719|protein-L-isoaspartate (D-aspartate) O-methyltransferase activity;GO:0006464|cellular protein modification process
Afu3g05770	inf	0.0184251			Has domain(s) with predicted GTP binding, GTPase activity, role in protein transport, signal transduction, small GTPase mediated signal transduction and intracellular, membrane localization	GO:0007264|small GTPase mediated signal transduction;GO:0005525|GTP binding
Afu3g06255	inf	0.0147296			Ortholog of Aspergillus fumigatus A1163 : AFUB_042819
Afu3g06492	inf	0.00184832		ISD11	Ortholog(s) have cysteine desulfurase activity, role in iron-sulfur cluster assembly and L-cysteine desulfurase complex, extrinsic component of mitochondrial inner membrane, mitochondrial matrix, nucleus localization
Afu3g07370	inf	0.0338514			Ortholog(s) have nitrate reductase (NADPH) activity and role in molybdopterin cofactor biosynthetic process	GO:0006777|Mo-molybdopterin cofactor biosynthetic process
Afu3g07510	inf	0.00184832			Ortholog of A. nidulans FGSC A4 : AN10603, A. niger CBS 513.88 : An02g13190, A. oryzae RIB40 : AO090020000145, Neosartorya fischeri NRRL 181 : NFIA_069680 and Aspergillus wentii : Aspwe1_0029255
Afu3g07610	inf	0.0169896			Ortholog of A. oryzae RIB40 : AO090020000132, Neosartorya fischeri NRRL 181 : NFIA_069560 and Aspergillus fumigatus A1163 : AFUB_041500
Afu3g07720	inf	0.0175895			Ortholog of A. nidulans FGSC A4 : AN4866, A. oryzae RIB40 : AO090020000412, Aspergillus wentii : Aspwe1_0173493 and Aspergillus sydowii : Aspsy1_0056549
Afu3g08130	inf	0.0156554			Ortholog of A. nidulans FGSC A4 : AN10374, Neosartorya fischeri NRRL 181 : NFIA_069010, Aspergillus wentii : Aspwe1_0173436 and Aspergillus versicolor : Aspve1_0039578
Afu3g08440	inf	0.0178838			Protein of unknown function; hypoxia induced protein
Afu3g08610	inf	0.00184832			Ortholog of A. nidulans FGSC A4 : AN2993, A. niger CBS 513.88 : An02g12330, A. oryzae RIB40 : AO090005001411, Aspergillus wentii : Aspwe1_0550058 and Aspergillus sydowii : Aspsy1_0042547
Afu3g08890	inf	0.0143329			Protein of unknown function
Afu3g09090	inf	0.00184832			Ortholog(s) have mitochondrion localization	GO:0046872|metal ion binding;GO:0008270|zinc ion binding;GO:0005515|protein binding
Afu3g09260	inf	0.0419644			Ortholog of Aspergillus fumigatus A1163 : AFUB_039860
Afu3g09760	inf	0.0178838		PTH4	Ortholog(s) have mitochondrial inner membrane, mitochondrial large ribosomal subunit localization	GO:0003747|translation release factor activity;GO:0006415|translational termination
Afu3g10050	inf	0.00184832			Ortholog of A. nidulans FGSC A4 : AN4983, A. niger CBS 513.88 : An16g03800, A. oryzae RIB40 : AO090003000538, Aspergillus wentii : Aspwe1_0168992 and Aspergillus sydowii : Aspsy1_0042898	GO:0003993|acid phosphatase activity
Afu3g10370	inf	0.00184832			Protein of unknown function; transcript induced by voriconazole
Afu3g10550	inf	0.0167755			Ortholog of Aspergillus fumigatus A1163 : AFUB_038610
Afu3g10590	inf	0.0395045			Ortholog of Aspergillus fumigatus A1163 : AFUB_038570
Afu3g11340	inf	0.0175895			Ortholog(s) have role in purine nucleobase catabolic process and cytosol, nucleus localization
Afu3g11720	inf	0.00184832			Ortholog of A. niger CBS 513.88 : An02g07510, A. oryzae RIB40 : AO090003000730, Neosartorya fischeri NRRL 181 : NFIA_065610, Aspergillus wentii : Aspwe1_0037065 and Aspergillus versicolor : Aspve1_0026984
Afu3g11930	inf	0.0147296			Has domain(s) with predicted oxidoreductase activity	GO:0016491|oxidoreductase activity
Afu3g12110	inf	0.0210063			Ortholog(s) have microtubule motor activity, role in hyphal growth, microtubule-based movement and dynactin complex localization
Afu3g13340	inf	0.0178838			Has domain(s) with predicted GTP binding, GTPase activity, role in protein transport, signal transduction, small GTPase mediated signal transduction and intracellular, membrane localization	GO:0007264|small GTPase mediated signal transduction;GO:0005525|GTP binding;GO:0005622|intracellular
Afu3g14120	inf	0.0147296			Protein of unknown function
Afu3g14300	inf	0.0170982			Ortholog(s) have cytosol, nucleus localization
Afu3g14400	inf	0.0158491			Ortholog of Neosartorya fischeri NRRL 181 : NFIA_062910 and Aspergillus fumigatus A1163 : AFUB_034830
Afu3g14510	inf	0.0169896			Ortholog(s) have rhamnogalacturonan acetylesterase activity and role in pectin catabolic process	GO:0006629|lipid metabolic process;GO:0016788|hydrolase activity, acting on ester bonds
Afu3g14590	inf	0.00184832			Ortholog(s) have copper ion binding, primary amine oxidase activity, quinone binding activity, role in oxidation-reduction process and external side of fungal-type cell wall localization	GO:0005507|copper ion binding;GO:0048038|quinone binding;GO:0055114|oxidation-reduction process;GO:0009308|amine metabolic process;GO:0008131|primary amine oxidase activity
Afu3g14990	inf	0.00184832			Ortholog(s) have cytoplasm localization
Afu4g02890	inf	0.028592			Ortholog of Aspergillus fumigatus A1163 : AFUB_100230
Afu4g03130	inf	0.00184832			Has domain(s) with predicted hydrolase activity	GO:0016787|hydrolase activity
Afu4g03321	inf	0.0247773	ubiE		Putative methyltransferase; conidia-enriched protein	GO:0016429|tRNA (adenine-N1-)-methyltransferase activity;GO:0031515|tRNA (m1A) methyltransferase complex;GO:0008168|methyltransferase activity;GO:0004719|protein-L-isoaspartate (D-aspartate) O-methyltransferase activity;GO:0006464|cellular protein modification process;GO:0008152|metabolic process;GO:0030488|tRNA methylation
Afu4g03870	inf	0.0156554			Ortholog(s) have role in karyogamy involved in conjugation with cellular fusion, protein targeting to vacuole involved in ubiquitin-dependent protein catabolic process via the multivesicular body sorting pathway
Afu4g04280	inf	0.0163501		CUZ1	Ortholog(s) have proteasome binding activity, role in cellular response to arsenic-containing substance, proteasome-mediated ubiquitin-dependent protein catabolic process and cytoplasm, nucleus localization	GO:0008270|zinc ion binding
Afu4g04355	inf	0.0156554			Ortholog(s) have cytosol, nucleus localization
Afu4g04480	inf	0.0156554			Ortholog of A. nidulans FGSC A4 : AN6997, A. niger CBS 513.88 : An14g00340, A. oryzae RIB40 : AO090206000044, Aspergillus wentii : Aspwe1_0159686 and Aspergillus sydowii : Aspsy1_0048994
Afu4g04605	inf	0.00184832			Ortholog of A. nidulans FGSC A4 : AN5225, A. fumigatus Af293 : Afu2g04095, A. niger CBS 513.88 : An13g04060, An07g08820 and A. oryzae RIB40 : AO090206000029	GO:0016491|oxidoreductase activity;GO:0055114|oxidation-reduction process;GO:0005506|iron ion binding;GO:0006633|fatty acid biosynthetic process
Afu4g06220	inf	0.00184832			Ortholog of A. nidulans FGSC A4 : AN10547, A. oryzae RIB40 : AO090023000968, Neosartorya fischeri NRRL 181 : NFIA_109920, Aspergillus clavatus NRRL 1 : ACLA_045540 and Aspergillus zonatus : Aspzo1_0134944
Afu4g06320	inf	0.00184832			Ortholog of A. nidulans FGSC A4 : AN4340, A. niger CBS 513.88 : An04g00650, Neosartorya fischeri NRRL 181 : NFIA_109830 and Aspergillus versicolor : Aspve1_0085213
Afu4g06500	inf	0.0154397			Ortholog of A. nidulans FGSC A4 : AN4362, A. oryzae RIB40 : AO090023000936, Neosartorya fischeri NRRL 181 : NFIA_003290, NFIA_109690 and Aspergillus wentii : Aspwe1_0023319
Afu4g06540	inf	0.0158491		CHL4	Ortholog(s) have structural molecule activity	GO:0007059|chromosome segregation;GO:0034508|centromere complex assembly
Afu4g06710	inf	0.0101133		YFH7	Ortholog(s) have ATPase activity and cytosol, nucleus localization
Afu4g08210	inf	0.0143329		NAT4	Ortholog(s) have histone acetyltransferase activity, role in histone acetylation, phenotypic switching, regulation of chromatin silencing at rDNA and cell division site, cytosol, nucleus localization	GO:0008080|N-acetyltransferase activity
Afu4g08750	inf	0.00184832			Ortholog of A. nidulans FGSC A4 : AN1654, A. niger CBS 513.88 : An04g03610, Aspergillus wentii : Aspwe1_0034423 and Aspergillus sydowii : Aspsy1_0084030
Afu4g09610	inf	0.0315722			Ortholog of A. nidulans FGSC A4 : AN0400, A. niger CBS 513.88 : An04g07500, A. oryzae RIB40 : AO090003001281, Neosartorya fischeri NRRL 181 : NFIA_106400 and Aspergillus wentii : Aspwe1_0022929
Afu4g09970	inf	0.0188608			Ortholog(s) have histone kinase activity (H3-T3 specific) activity and role in histone H3-T3 phosphorylation involved in chromosome passenger complex localization to kinetochore
Afu4g10520	inf	0.00184832		KTI11	Ortholog(s) have electron carrier activity, iron ion binding, zinc ion binding activity, role in peptidyl-diphthamide biosynthetic process from peptidyl-histidine, tRNA wobble uridine modification and cytosol, nucleus localization
Afu4g10640	inf	0.036692			Ortholog of Neosartorya fischeri NRRL 181 : NFIA_105440, Aspergillus fumigatus A1163 : AFUB_067730 and Aspergillus clavatus NRRL 1 : ACLA_049830
Afu4g11590	inf	0.0256142			Ortholog of A. nidulans FGSC A4 : AN5576, A. niger CBS 513.88 : An04g04860, A. oryzae RIB40 : AO090003001061, Aspergillus wentii : Aspwe1_0166635 and Aspergillus sydowii : Aspsy1_0149581
Afu4g11940	inf	0.00184832			Ortholog of A. niger CBS 513.88 : An01g07230, A. oryzae RIB40 : AO090102000214, AO090003001021, Aspergillus wentii : Aspwe1_0166602 and Aspergillus sydowii : Aspsy1_0046673
Afu4g12630	inf	0.0147296	acoB		Homoaconitase; alpha-aminoadipate pathway	GO:0005515|protein binding
Afu4g13310	inf	0.0128236			Has domain(s) with predicted hydrolase activity	GO:0016787|hydrolase activity
Afu4g13550	inf	0.028592			Has domain(s) with predicted oxidoreductase activity and role in metabolic process	GO:0016491|oxidoreductase activity;GO:0008152|metabolic process
Afu4g14410	inf	0.0170982			Ortholog of Aspergillus fumigatus A1163 : AFUB_071670
Afu5g00800	inf	0.00184832			Ortholog of Neosartorya fischeri NRRL 181 : NFIA_041390 and Aspergillus fumigatus A1163 : AFUB_049260
Afu5g00890	inf	0.00184832			Protein of unknown function
Afu5g01050	inf	0.00184832			Ortholog of Aspergillus fumigatus A1163 : AFUB_049530
Afu5g01590	inf	0.0178838			Has domain(s) with predicted role in isoprenoid biosynthetic process	GO:0008299|isoprenoid biosynthetic process
Afu5g01690	inf	0.00184832			Ortholog(s) have cytosol, nucleus localization
Afu5g01810	inf	0.0290338			Ortholog(s) have role in GPI anchor biosynthetic process
Afu5g02700	inf	0.00339333			Putative multidrug resistant protein; transcript downregulated in response to voriconazole	GO:0016021|integral component of membrane;GO:0055085|transmembrane transport;GO:0022857|transmembrane transporter activity
Afu5g02820	inf	0.00184832			Ortholog of Aspergillus glaucus : Aspgl1_0049726, Neosartorya fischeri NRRL 181 : NFIA_039280, Aspergillus fumigatus A1163 : AFUB_051350 and Aspergillus clavatus NRRL 1 : ACLA_002340
Afu5g02960	inf	0.00491361			Ortholog of Aspergillus fumigatus A1163 : AFUB_051480
Afu5g03410	inf	0.0111679			Ortholog(s) have cytosol, nucleus localization	GO:0005737|cytoplasm;GO:0016462|pyrophosphatase activity
Afu5g03770	inf	0.0163501			Ortholog(s) have cytosol, nucleus localization	GO:0006508|proteolysis;GO:0016787|hydrolase activity;GO:0008152|metabolic process;GO:0008236|serine-type peptidase activity
Afu5g03840	inf	0.0170982			Has domain(s) with predicted oxidoreductase activity and role in metabolic process	GO:0016491|oxidoreductase activity;GO:0008152|metabolic process
Afu5g04040	inf	0.0204884			Ortholog of A. nidulans FGSC A4 : AN12205, A. niger CBS 513.88 : An09g06130, A. oryzae RIB40 : AO090102000607, Aspergillus sydowii : Aspsy1_0061903 and Aspergillus terreus NIH2624 : ATET_08008
Afu5g05800	inf	0.0175895			Has domain(s) with predicted peptidase activity, role in signal peptide processing and integral component of membrane, signal peptidase complex localization	GO:0006465|signal peptide processing;GO:0016021|integral component of membrane;GO:0008233|peptidase activity;GO:0005787|signal peptidase complex
Afu5g06647	inf	0.0329558			Ortholog of A. nidulans FGSC A4 : AN2253, A. niger CBS 513.88 : An17g01020, A. oryzae RIB40 : AO090701000197, Aspergillus wentii : Aspwe1_0023504 and Aspergillus sydowii : Aspsy1_0039679
Afu5g06830	inf	0.0199585			Has domain(s) with predicted RNA binding, ribonuclease III activity and role in RNA processing
Afu5g06870	inf	0.0158491			Ortholog of A. oryzae RIB40 : AO090012000043, Aspergillus tubingensis : Asptu1_0201859, Aspergillus brasiliensis : Aspbr1_0079627 and Aspergillus acidus : Aspfo1_0702358
Afu5g07940	inf	0.0451692			Has domain(s) with predicted chromatin binding activity
Afu5g08160	inf	0.0167755			Ortholog(s) have cytosol, nucleus localization
Afu5g08440	inf	0.0163501			Transcript up-regulated in conidia exposed to neutrophils
Afu5g08630	inf	0.00184832		YIL067C	Ortholog(s) have fungal-type vacuole localization
Afu5g08965	inf	0.00184832		PET191	Ortholog(s) have role in mitochondrial respiratory chain complex IV assembly and cytosol, integral component of mitochondrial inner membrane, mitochondrial intermembrane space, nucleus localization
Afu5g10090	inf	0.00184832			Ortholog of Neosartorya fischeri NRRL 181 : NFIA_093670, Aspergillus fumigatus A1163 : AFUB_057690 and Aspergillus aculeatus ATCC16872 : Aacu16872_048392
Afu5g10240	inf	0.0351567			Ortholog of A. nidulans FGSC A4 : AN2338, A. oryzae RIB40 : AO090020000142, AO090010000531, Neosartorya fischeri NRRL 181 : NFIA_077030 and Aspergillus wentii : Aspwe1_0033922, Aspwe1_0038721
Afu5g10470	inf	0.0184251			Ortholog of A. oryzae RIB40 : AO090010000490, Neosartorya fischeri NRRL 181 : NFIA_076780, Aspergillus wentii : Aspwe1_0181996 and Aspergillus fumigatus A1163 : AFUB_058060
Afu5g10490	inf	0.0435958			Amidase; secreted protein; fibrinogen-binding	GO:0016884|carbon-nitrogen ligase activity, with glutamine as amido-N-donor
Afu5g10800	inf	0.00914793			Has domain(s) with predicted nucleic acid binding activity	GO:0003676|nucleic acid binding
Afu5g10930	inf	0.0167755			Ortholog(s) have extracellular region localization
Afu5g10940	inf	0.0119584			Ortholog of A. nidulans FGSC A4 : AN8455, A. fumigatus Af293 : Afu5g10960, Neosartorya fischeri NRRL 181 : NFIA_076300, Aspergillus wentii : Aspwe1_0041244 and Aspergillus versicolor : Aspve1_0042580
Afu5g11190	inf	0.00184832			Ortholog(s) have role in positive regulation of asexual sporulation resulting in formation of a cellular spore, positive regulation of secondary metabolite biosynthetic process and plasma membrane localization
Afu5g11200	inf	0.00184832			Ortholog(s) have Arp2/3 complex binding activity, role in actin cortical patch assembly, negative regulation of Arp2/3 complex-mediated actin nucleation and actin cortical patch, cytosol, nucleus localization
Afu5g11250	inf	0.0119584			Ortholog of A. oryzae RIB40 : AO090026000720, Aspergillus glaucus : Aspgl1_0052593, Aspergillus flavus NRRL 3357 : AFL2T_06595 and Neosartorya fischeri NRRL 181 : NFIA_076020
Afu5g11410	inf	0.00787738			Ortholog(s) have chitin deacetylase activity	GO:0016810|hydrolase activity, acting on carbon-nitrogen (but not peptide) bonds;GO:0005975|carbohydrate metabolic process
Afu5g11950	inf	0.0158491			Has domain(s) with predicted ubiquitin-specific protease activity, role in ubiquitin-dependent protein catabolic process and intracellular localization	GO:0006511|ubiquitin-dependent protein catabolic process;GO:0004843|ubiquitin-specific protease activity;GO:0005622|intracellular
Afu5g12920	inf	0.0178838			Putative iron-regulated transporter; SrbA-regulated during hypoxia	GO:0016021|integral component of membrane;GO:0005381|iron ion transmembrane transporter activity;GO:0034755|iron ion transmembrane transport
Afu5g13170	inf	0.00184832			Putative MATE efflux family protein; transcript upregulated in response to amphotericin B	GO:0006855|drug transmembrane transport;GO:0015297|antiporter activity;GO:0015238|drug transmembrane transporter activity;GO:0016020|membrane;GO:0055085|transmembrane transport
Afu5g13500	inf	0.00184832			Has domain(s) with predicted zinc ion binding activity
Afu5g13770	inf	0.00184832			Ortholog of Aspergillus fumigatus A1163 : AFUB_061510
Afu5g13850	inf	0.0319756	optD		Putative oligopeptide transporter; 11 transmembrane domains; induced by growth on BSA as a sole nitrogen source	GO:0055085|transmembrane transport
Afu5g14230	inf	0.00184832			Has domain(s) with predicted RNA polymerase II transcription factor activity, sequence-specific DNA binding, transcription factor activity, sequence-specific DNA binding, zinc ion binding activity
Afu5g14750	inf	0.0158491			Ortholog of A. nidulans FGSC A4 : AN0198, A. niger CBS 513.88 : An14g07220, Aspergillus wentii : Aspwe1_0043650, Aspwe1_0044769 and Aspergillus sydowii : Aspsy1_0040680
Afu5g14760	inf	0.0265238			Ortholog of A. niger CBS 513.88 : An05g01370, A. oryzae RIB40 : AO090001000123, Neosartorya fischeri NRRL 181 : NFIA_072220 and Aspergillus wentii : Aspwe1_0724935
Afu5g14950	inf	0.0147296			Protein of unknown function; predicted gene pair with AFUA_1G16050
Afu5g14960	inf	0.0167755			Ortholog of Aspergillus fumigatus A1163 : AFUB_079070
Afu6g00370	inf	0.0158491			Has domain(s) with predicted catalytic activity, pyridoxal phosphate binding activity and role in biosynthetic process	GO:0009058|biosynthetic process;GO:0030170|pyridoxal phosphate binding
Afu6g00390	inf	0.00184832			Ortholog(s) have role in cellular response to drug	GO:0016829|lyase activity;GO:0006520|cellular amino acid metabolic process;GO:0008152|metabolic process;GO:0009058|biosynthetic process;GO:0030170|pyridoxal phosphate binding
Afu6g02180	inf	0.0442313			Ortholog of A. nidulans FGSC A4 : AN8684/ngn24, A. niger CBS 513.88 : An12g08660, A. oryzae RIB40 : AO090120000103, Aspergillus wentii : Aspwe1_0035741 and Aspergillus sydowii : Aspsy1_0097118
Afu6g03180	inf	0.00184832			Ortholog of A. nidulans FGSC A4 : AN6727, AN5371, AN0386, A. fumigatus Af293 : Afu1g01610, Afu4g01060, Afu7g05880 and A. niger CBS 513.88 : An04g08650, An07g02000
Afu6g03980	inf	0.00184832	hxkB		Putative hexokinase	GO:0005975|carbohydrate metabolic process;GO:0005524|ATP binding;GO:0016773|phosphotransferase activity, alcohol group as acceptor
Afu6g04770	inf	0.0430226			Ortholog of Aspergillus fumigatus A1163 : AFUB_093520 and Aspergillus niger ATCC 1015 : 127270-mRNA
Afu6g04930	inf	0.00184832			Ortholog of A. nidulans FGSC A4 : AN6524, A. niger CBS 513.88 : An15g00400, A. oryzae RIB40 : AO090701000045, Aspergillus wentii : Aspwe1_0036161 and Aspergillus sydowii : Aspsy1_0037126
Afu6g05190	inf	0.00184832		YCL012C	Ortholog(s) have cytoplasm localization
Afu6g06600	inf	0.00184832			Ortholog of A. nidulans FGSC A4 : AN5771, A. oryzae RIB40 : AO090003000035, Aspergillus wentii : Aspwe1_0107421 and Aspergillus sydowii : Aspsy1_0030191
Afu6g07740	inf	0.00491361	pex11	PEX11	Putative peroxisome biogenesis factor; transcript up-regulated in conidia exposed to neutrophils	GO:0016559|peroxisome fission;GO:0005779|integral component of peroxisomal membrane
Afu6g07990	inf	0.00184832	alkB		Ortholog(s) have cytosol, nucleus localization
Afu6g08260	inf	0.00184832			Ortholog of A. nidulans FGSC A4 : AN3936, A. niger CBS 513.88 : An11g01830, A. oryzae RIB40 : AO090003000099, Aspergillus wentii : Aspwe1_0177057 and Aspergillus sydowii : Aspsy1_0918698
Afu6g08460	inf	0.00339333			Has domain(s) with predicted electron carrier activity, heme binding, iron ion binding, oxidoreductase activity, acting on paired donors, with incorporation or reduction of molecular oxygen activity and role in oxidation-reduction process	GO:0005506|iron ion binding;GO:0055114|oxidation-reduction process;GO:0016705|oxidoreductase activity, acting on paired donors, with incorporation or reduction of molecular oxygen;GO:0020037|heme binding
Afu6g08540	inf	0.0163501			Has domain(s) with predicted RNA polymerase II transcription factor activity, sequence-specific DNA binding, zinc ion binding activity, role in regulation of transcription, DNA-templated and nucleus localization	GO:0000981|sequence-specific DNA binding RNA polymerase II transcription factor activity;GO:0008270|zinc ion binding;GO:0006355|regulation of transcription, DNA-templated;GO:0005634|nucleus
Afu6g08650	inf	0.0119584			Ortholog of A. nidulans FGSC A4 : AN12388, Aspergillus flavus NRRL 3357 : AFL2T_09170, Neosartorya fischeri NRRL 181 : NFIA_054300 and Aspergillus versicolor : Aspve1_0083813
Afu6g09090	inf	0.00184832			Ortholog of A. nidulans FGSC A4 : AN8402, A. oryzae RIB40 : AO090010000632, Neosartorya fischeri NRRL 181 : NFIA_054750, Aspergillus wentii : Aspwe1_0032492 and Aspergillus versicolor : Aspve1_0056791
Afu6g09350	inf	0.00184832			Ortholog of Aspergillus fumigatus A1163 : AFUB_092740
Afu6g09380	inf	0.0188608			Ortholog of Aspergillus fumigatus A1163 : AFUB_092690
Afu6g10000	inf	0.0170982			Ortholog of Aspergillus fumigatus A1163 : AFUB_076050
Afu6g10530	inf	0.0178838		ELC1	Ortholog(s) have ubiquitin-protein transferase activity and role in global genome nucleotide-excision repair, protein ubiquitination involved in ubiquitin-dependent protein catabolic process	GO:0006511|ubiquitin-dependent protein catabolic process
Afu6g10720	inf	0.0184251			Putative alpha-ketoglutarate-dependent taurine dioxygenase; transcript up-regulated in conidia exposed to neutrophils; SrbA-regulated during hypoxia	GO:0016491|oxidoreductase activity;GO:0055114|oxidation-reduction process
Afu6g10960	inf	0.00184832			Protein of unknown function
Afu6g11440	inf	0.00184832			Has domain(s) with predicted FMN binding, oxidoreductase activity and role in oxidation-reduction process
Afu6g11520	inf	0.0184251			Has domain(s) with predicted DNA binding, zinc ion binding activity, role in transcription, DNA-templated and nucleus localization	GO:0003677|DNA binding;GO:0005634|nucleus;GO:0008270|zinc ion binding;GO:0006351|transcription, DNA-templated
Afu6g13110	inf	0.0111679			Ortholog of A. nidulans FGSC A4 : AN11815, Neosartorya fischeri NRRL 181 : NFIA_059030, Aspergillus wentii : Aspwe1_0022463 and Aspergillus versicolor : Aspve1_0042157
Afu6g13580	inf	0.0242085			Ortholog of Aspergillus glaucus : Aspgl1_1494480, Aspergillus flavus NRRL 3357 : AFL2T_12068, Neosartorya fischeri NRRL 181 : NFIA_059540 and Aspergillus wentii : Aspwe1_0033539
Afu6g14340	inf	0.0156554			Has domain(s) with predicted UDP-N-acetylmuramate dehydrogenase activity, flavin adenine dinucleotide binding, oxidoreductase activity and role in oxidation-reduction process	GO:0055114|oxidation-reduction process;GO:0016491|oxidoreductase activity;GO:0050660|flavin adenine dinucleotide binding;GO:0008762|UDP-N-acetylmuramate dehydrogenase activity
Afu7g00400	inf	0.00339333			Ortholog of Aspergillus fumigatus A1163 : AFUB_086980
Afu7g00470	inf	0.0311622			Ortholog of Aspergillus niger ATCC 1015 : 189665-mRNA
Afu7g01040	inf	0.0210063			Has domain(s) with predicted hydrolase activity, zinc ion binding activity	GO:0008270|zinc ion binding;GO:0016787|hydrolase activity
Afu7g01340	inf	0.0135797			Putative RPEL repeat protein; transcript up-regulated in conidia exposed to neutrophils
Afu7g01580	inf	0.0167755			Ortholog(s) have nitrate reductase (NADPH) activity and role in molybdopterin cofactor biosynthetic process
Afu7g01950	inf	0.0329558			Ortholog of A. nidulans FGSC A4 : AN11176, A. oryzae RIB40 : AO090038000574, Neosartorya fischeri NRRL 181 : NFIA_114680 and Aspergillus versicolor : Aspve1_0047813
Afu7g03850	inf	0.0143329			Has domain(s) with predicted catalytic activity, nitronate monooxygenase activity and role in oxidation-reduction process	GO:0015930|glutamate synthase activity;GO:0016638|oxidoreductase activity, acting on the CH-NH2 group of donors;GO:0016491|oxidoreductase activity;GO:0055114|oxidation-reduction process;GO:0018580|nitronate monooxygenase activity;GO:0006537|glutamate biosynthetic process
Afu7g03920	inf	0.0128236			Ortholog of A. niger CBS 513.88 : An13g00380, Neosartorya fischeri NRRL 181 : NFIA_024880, Aspergillus wentii : Aspwe1_0429249 and Aspergillus clavatus NRRL 1 : ACLA_005620
Afu7g04550	inf	0.00184832			Has domain(s) with predicted ATP binding, protein kinase activity, protein tyrosine kinase activity and role in protein phosphorylation	GO:0005524|ATP binding;GO:0004672|protein kinase activity;GO:0006468|protein phosphorylation
Afu7g04740	inf	0.0163501			Ortholog of A. nidulans FGSC A4 : AN3506, AN7923, AN10467, AN8529, AN11165, AN0364, AN7376 and A. fumigatus Af293 : Afu1g01960, Afu3g01040, Afu3g03315, Afu7g01960, Afu8g05750, Afu5g00135, Afu7g06526
Afu7g04960	inf	0.0188608			Has domain(s) with predicted N-acetyltransferase activity	GO:0008080|N-acetyltransferase activity
Afu7g04990	inf	0.00184832			Has domain(s) with predicted hydrolase activity and role in dUTP metabolic process	GO:0016787|hydrolase activity;GO:0046080|dUTP metabolic process
Afu7g05280	inf	0.0265238			Ortholog(s) have role in interstrand cross-link repair and nucleus localization	GO:0016788|hydrolase activity, acting on ester bonds
Afu7g06000	inf	0.0247773			Ortholog of Aspergillus fumigatus A1163 : AFUB_091580
Afu7g08630	inf	0.0101133			Protein of unknown function
Afu8g00680	inf	0.00184832			Ortholog of A. nidulans FGSC A4 : AN8444/celA, A. fumigatus Af293 : Afu3g03620, A. niger CBS 513.88 : An03g05740, A. oryzae RIB40 : AO090138000033, AO090701000186 and Aspergillus wentii : Aspwe1_0040565	GO:0016757|transferase activity, transferring glycosyl groups
Afu8g01750	inf	0.00184832			Has domain(s) with predicted acyl-CoA dehydrogenase activity and role in oxidation-reduction process	GO:0055114|oxidation-reduction process;GO:0003995|acyl-CoA dehydrogenase activity
Afu8g01920	inf	0.0170982			Ortholog of A. nidulans FGSC A4 : AN12392, Neosartorya fischeri NRRL 181 : NFIA_095530, Aspergillus wentii : Aspwe1_0177490 and Aspergillus versicolor : Aspve1_0034524
Afu8g03980	inf	0.00184832		CIA2	Ortholog(s) have role in iron-sulfur cluster assembly and cytosol, nucleus localization
Afu8g04230	inf	0.0256142			Ortholog of A. nidulans FGSC A4 : AN12056, A. oryzae RIB40 : AO090103000038, Aspergillus wentii : Aspwe1_0175151, Aspergillus sydowii : Aspsy1_0086843 and Aspergillus terreus NIH2624 : ATET_00036
Afu8g04280	inf	0.0147296			Ortholog of Aspergillus fumigatus A1163 : AFUB_083270
Afu8g04450	inf	0.0178838			Ortholog of Aspergillus fumigatus A1163 : AFUB_083090
Afu8g04550	inf	0.0256142			Has domain(s) with predicted catalytic activity and role in coenzyme M biosynthetic process	GO:0019295|coenzyme M biosynthetic process
Afu8g04860	inf	0.00184832			Putative GPI-anchored glycoprotein
Afu8g05600	inf	0.0432327			Ortholog of A. nidulans FGSC A4 : AN1549, A. niger CBS 513.88 : An16g07080, A. oryzae RIB40 : AO090005000583, Aspergillus wentii : Aspwe1_0187131 and Aspergillus sydowii : Aspsy1_0086712
Afu8g05910	inf	0.0135797			Ortholog(s) have pectate lyase activity and role in pectin catabolic process	GO:0005576|extracellular region;GO:0030570|pectate lyase activity
Afu8g06190	inf	0.036692			Protein of unknown function
Afu8g06390	inf	0.0435958			Ortholog of Aspergillus fumigatus A1163 : AFUB_079220
Afu8g06770	inf	0.0163501			Has domain(s) with predicted hydrolase activity and role in metabolic process	GO:0016787|hydrolase activity;GO:0008152|metabolic process
Afu2g01320	79.4756	0.0154397			Has domain(s) with predicted cation-transporting ATPase activity, metal ion binding, nucleotide binding activity, role in cation transport and integral component of membrane localization	GO:0046872|metal ion binding;GO:0000166|nucleotide binding
Afu3g03640	58.0627	0.00184832	mirB		Putative siderophore iron transporter; SrbA-regulated during hypoxia	GO:0016021|integral component of membrane;GO:0055085|transmembrane transport
Afu1g17190	40.6445	0.00184832	sidI		Putative long-chain-fatty-acid-CoA ligase; mevalonyl-CoA ligase; PTS2-dependent peroxisomal localization	GO:0003824|catalytic activity;GO:0008152|metabolic process
Afu3g03445	36.4698	0.0438762			Has domain(s) with predicted oxidoreductase activity and role in metabolic process	GO:0016491|oxidoreductase activity;GO:0008152|metabolic process
Afu1g12690	31.2157	0.00184832	mdr4		ABC multidrug transporter; induced by voriconazole exposure in vitro and in mice; biofilm growth regulated protein	GO:0016887|ATPase activity;GO:0016021|integral component of membrane;GO:0055085|transmembrane transport;GO:0005524|ATP binding;GO:0042626|ATPase activity, coupled to transmembrane movement of substances;GO:0006810|transport
Afu3g03670	29.5024	0.00339333			ABC multidrug transporter with a predicted role in iron metabolism; part of an iron-regulated gene cluster; biofilm growth regulated protein	GO:0016887|ATPase activity;GO:0016021|integral component of membrane;GO:0055085|transmembrane transport;GO:0005524|ATP binding;GO:0042626|ATPase activity, coupled to transmembrane movement of substances;GO:0006810|transport
Afu3g03420	28.5188	0.00184832	sidD		Fusarinine C non-ribosomal peptide synthetase (NRPS) involved in extracellular siderophore biosynthesis; expression is up-regulated by iron starvation and downregulated under iron-replete conditions	GO:0003824|catalytic activity;GO:0008152|metabolic process
Afu1g17180	24.3574	0.00184832			Putative pyridine nucleotide-disulphide oxidoreductase	GO:0050660|flavin adenine dinucleotide binding;GO:0055114|oxidation-reduction process;GO:0016491|oxidoreductase activity
Afu3g03390	20.7356	0.00184832	sidJ		Predicted siderophore biosynthesis lipase/esterase involved in siderophore hydrolysis
Afu3g03400	17.5697	0.00184832	sidF		Hydroxyornithine transacylase; involved in extracellular siderophore biosynthesis; essential for triacetylfusarinine C biosynthesis; SrbA-regulated during hypoxia
Afu7g06080	14.7121	0.00184832			Putative methyltransferase	GO:0008168|methyltransferase activity;GO:0004719|protein-L-isoaspartate (D-aspartate) O-methyltransferase activity;GO:0008176|tRNA (guanine-N7-)-methyltransferase activity;GO:0008152|metabolic process;GO:0009312|oligosaccharide biosynthetic process;GO:0006400|tRNA modification;GO:0009877|nodulation;GO:0008757|S-adenosylmethionine-dependent methyltransferase activity;GO:0006464|cellular protein mo…
Afu4g11230	13.8274	0.0414324			Ortholog of A. nidulans FGSC A4 : AN5612, A. niger CBS 513.88 : An04g05430, A. oryzae RIB40 : AO090003001098, Aspergillus wentii : Aspwe1_0022777 and Aspergillus sydowii : Aspsy1_0148394
Afu2g01440	13.739	0.00639324			Putative mitochondrial carrier protein
Afu2g07680	11.9491	0.00184832	sidA		L-ornithine N5-oxygenase; first committed step in siderophore biosynthesis; essential for virulence; induced by exposure to human airway epithelial cells; expression up-regulated by iron starvation; activated by L-arginine; SrbA-regulated
Afu1g17200	9.8828	0.00184832	sidC		Putative non-ribosomal peptide synthetase (NRPS) involved in ferricrocin siderophore biosynthesis; expression is up-regulated by iron starvation and downregulated under iron-replete conditions	GO:0003824|catalytic activity;GO:0008152|metabolic process
Afu3g03440	9.63597	0.00184832	mirD		Putative siderophore transporter; expression upregulated under low iron conditions; SrbA-regulated during hypoxia	GO:0016021|integral component of membrane;GO:0055085|transmembrane transport
Afu5g07210	9.59192	0.0178838	met2	MET2	Homoserine O-acetyltransferase; role in methionine biosynthesis; no human homolog
Afu4g10100	9.29168	0.00184832			Ortholog(s) have cytosol localization	GO:0016491|oxidoreductase activity;GO:0055114|oxidation-reduction process
Afu1g13990	8.97188	0.00184832			Protein of unknown function; SrbA-regulated during hypoxia
Afu3g03430	8.76759	0.00184832	sitT		Putative ABC multidrug transporter; biofilm growth regulated protein	GO:0016887|ATPase activity;GO:0016021|integral component of membrane;GO:0055085|transmembrane transport;GO:0005524|ATP binding;GO:0042626|ATPase activity, coupled to transmembrane movement of substances;GO:0006810|transport
Afu2g13630	8.65606	0.00184832	aro8	ARO8	Putative amino transferase; immunoreactive protein; transcript induced by exposure to human airway epithelial cells and by growth on BSA as a sole nitrogen source	GO:0009058|biosynthetic process;GO:0030170|pyridoxal phosphate binding
Afu4g06610	8.58198	0.0169896			Ortholog of A. nidulans FGSC A4 : AN2913, AN4375, A. fumigatus Af293 : Afu3g07740, A. niger CBS 513.88 : An04g00930 and A. oryzae RIB40 : AO090023000927, AO090020000420
Afu7g01590	7.93764	0.0281428			Has domain(s) with predicted catalytic activity, pyridoxal phosphate binding activity	GO:0030170|pyridoxal phosphate binding
Afu3g03410	7.70866	0.00184832	sidH		Enoyl-CoA hydratase/isomerase family protein; mevalonyl-CoA hydratase; PTS1 receptor-mediated peroxisomal localization is essential for triacetylfusarinine C (TAFC) biosynthesis	GO:0003824|catalytic activity;GO:0008152|metabolic process
Afu6g02330	7.65387	0.0184251			Has domain(s) with predicted RNA polymerase II transcription factor activity, sequence-specific DNA binding, zinc ion binding activity, role in regulation of transcription, DNA-templated and nucleus localization	GO:0000981|sequence-specific DNA binding RNA polymerase II transcription factor activity;GO:0008270|zinc ion binding;GO:0006355|regulation of transcription, DNA-templated;GO:0005634|nucleus
Afu1g15550	7.60554	0.00184832			Has domain(s) with predicted DNA binding, sequence-specific DNA binding, transcription factor activity, sequence-specific DNA binding activity and role in regulation of transcription, DNA-templated	GO:0003677|DNA binding;GO:0006355|regulation of transcription, DNA-templated;GO:0043565|sequence-specific DNA binding;GO:0003700|sequence-specific DNA binding transcription factor activity
Afu7g06060	7.40449	0.0343575	sit1	SIT1	Putative siderophore transporter; SrbA-regulated during hypoxia	GO:0016021|integral component of membrane;GO:0055085|transmembrane transport
Afu6g09317	7.294	0.0128236			Has domain(s) with predicted role in cell wall macromolecule catabolic process
Afu6g06850	7.19203	0.0167755			Ortholog of A. nidulans FGSC A4 : AN5754, A. oryzae RIB40 : AO090003001559, Aspergillus wentii : Aspwe1_0026181, Aspergillus sydowii : Aspsy1_0149187 and Aspergillus terreus NIH2624 : ATET_02908
Afu2g15700	6.79691	0.00914793			Ortholog(s) have role in cellular response to starvation, regulation of proteolysis and nucleus localization	GO:0005975|carbohydrate metabolic process;GO:0005524|ATP binding;GO:0016773|phosphotransferase activity, alcohol group as acceptor
Afu1g05020	6.2392	0.0256142			Putative sulfate transporter	GO:0016021|integral component of membrane;GO:0008272|sulfate transport;GO:0015116|sulfate transmembrane transporter activity
Afu1g12350	5.91948	0.00339333			Putative extracellular fruiting body protein; repressed by exposure to artemisinin
Afu4g06620	5.78124	0.0253386		GDH1	Glutamate/Leucine/Phenylalanine/Valine dehydrogenase; reacts with rabbit immunosera exposed to A. fumigatus conidia; hypoxia induced protein	GO:0016491|oxidoreductase activity;GO:0055114|oxidation-reduction process;GO:0006520|cellular amino acid metabolic process
Afu7g00210	5.76604	0.00184832			Putative C6 transcription factor; transcript up-regulated in conidia exposed to neutrophils	GO:0000981|sequence-specific DNA binding RNA polymerase II transcription factor activity;GO:0008270|zinc ion binding;GO:0006355|regulation of transcription, DNA-templated;GO:0005634|nucleus
Afu8g02760	5.60712	0.0281428	amcA	ORT1	Putative mitochondrial ornithine carrier protein; expression upregulated under low iron conditions; SrbA-regulated during hypoxia
Afu5g00790	5.58811	0.00184832			Has domain(s) with predicted ATP binding, ATPase activity, ATPase activity, coupled to transmembrane movement of substances, nucleoside-triphosphatase activity, nucleotide binding activity and role in transport	GO:0016887|ATPase activity;GO:0016021|integral component of membrane;GO:0016020|membrane;GO:0005524|ATP binding;GO:0042626|ATPase activity, coupled to transmembrane movement of substances;GO:0006810|transport
Afu3g10660	5.30937	0.00184832	erg13	ERG13	Putative hydroxymethyl glutaryl-coenzyme A synthase with a predicted role in ergosterol biosynthesis; SrbA-regulated during hypoxia	GO:0008299|isoprenoid biosynthetic process;GO:0004421|hydroxymethylglutaryl-CoA synthase activity
Afu2g15950	5.16554	0.00184832	yap2		Putative extracellular aspartic endopeptidase; transcript induced by voriconazole; predicted signal sequence for secretion	GO:0006508|proteolysis;GO:0004190|aspartic-type endopeptidase activity
Afu2g15880	5.08875	0.0135797			Ortholog(s) have role in error-prone translesion synthesis and cytosol, nucleus localization
Afu4g06770	4.98426	0.0319756		ISU1	Ortholog(s) have 2 iron, 2 sulfur cluster binding, ferrous iron binding, iron-sulfur transferase activity	GO:0051536|iron-sulfur cluster binding;GO:0016226|iron-sulfur cluster assembly;GO:0005506|iron ion binding
Afu6g11390	4.89358	0.0221058	gel2	GAS3	GPI-anchored 1,3-beta-glucanosyltransferase; role in conidiogenesis, cell wall composition, fungal burden in a mouse pulmonary infection; constitutively expressed during hyphal growth; hypoxia induced protein; repressed by artemisinin	GO:0005975|carbohydrate metabolic process;GO:0004553|hydrolase activity, hydrolyzing O-glycosyl compounds
Afu5g02840	4.84777	0.0432327			Has domain(s) with predicted substrate-specific transmembrane transporter activity, transmembrane transporter activity, role in transmembrane transport and integral component of membrane, membrane localization	GO:0022857|transmembrane transporter activity;GO:0016021|integral component of membrane;GO:0055085|transmembrane transport
Afu6g06335	4.81221	0.0154397		SET1	Ortholog(s) have RNA binding, histone methyltransferase activity (H3-K4 specific) activity	GO:0003676|nucleic acid binding;GO:0005515|protein binding
Afu4g06760	4.79284	0.0169896		MCP2	Ortholog(s) have role in lipid homeostasis, mitochondrion organization and integral component of mitochondrial membrane, mitochondrial inner membrane localization
Afu2g03460	4.63224	0.0199585		LEU3	Ortholog(s) have sequence-specific DNA binding, transcriptional activator activity, RNA polymerase II core promoter proximal region sequence-specific binding and transcriptional repressor activity, more	GO:0000981|sequence-specific DNA binding RNA polymerase II transcription factor activity;GO:0006355|regulation of transcription, DNA-templated;GO:0003677|DNA binding;GO:0005634|nucleus;GO:0008270|zinc ion binding;GO:0006351|transcription, DNA-templated
Afu4g08580	4.61413	0.0119584	prx1		Mitochondrial peroxiredoxin; predicted role in cell redox homeostasis regulation; protein levels increase with amphotericin B and H2O2 exposure; transcript up-regulated in conidia exposed to neutrophils; repressed by gliotoxin exposure	GO:0016209|antioxidant activity;GO:0016491|oxidoreductase activity;GO:0051920|peroxiredoxin activity;GO:0055114|oxidation-reduction process
Afu2g03700	4.60043	0.00184832	hmg1	HMG1	Hydroxymethylglutaryl-CoA (HMG-CoA) reductase; SrbA-regulated during hypoxia	GO:0015936|coenzyme A metabolic process;GO:0016020|membrane;GO:0004420|hydroxymethylglutaryl-CoA reductase (NADPH) activity;GO:0008158|hedgehog receptor activity;GO:0050662|coenzyme binding;GO:0055114|oxidation-reduction process
Afu2g01010	4.36857	0.00184832		INO1	Putative myo-inositol-phosphate synthase; transcript up-regulated in conidia exposed to neutrophils	GO:0004512|inositol-3-phosphate synthase activity;GO:0008654|phospholipid biosynthetic process;GO:0006021|inositol biosynthetic process
Afu2g16500	4.33211	0.040047			Ortholog of A. nidulans FGSC A4 : AN7336, A. niger CBS 513.88 : An15g06925, Aspergillus wentii : Aspwe1_0026944, Aspergillus sydowii : Aspsy1_0054451 and Aspergillus terreus NIH2624 : ATET_02290
Afu2g15440	4.27958	0.0311622			Ortholog of A. oryzae RIB40 : AO090005001100, Aspergillus glaucus : Aspgl1_0125786, Aspergillus flavus NRRL 3357 : AFL2T_11935 and Neosartorya fischeri NRRL 181 : NFIA_090680
Afu8g00962	4.2502	0.00184832			Has domain(s) with predicted electron carrier activity, heme binding, iron ion binding, monooxygenase activity, oxidoreductase activity, acting on paired donors, with incorporation or reduction of molecular oxygen activity	GO:0005506|iron ion binding;GO:0055114|oxidation-reduction process;GO:0016705|oxidoreductase activity, acting on paired donors, with incorporation or reduction of molecular oxygen;GO:0020037|heme binding
Afu6g04390	4.19695	0.00184832		BRE1	Ortholog(s) have DNA replication origin binding, ubiquitin protein ligase activity, ubiquitin-protein transferase activity
Afu5g09480	4.18309	0.00184832			Has domain(s) with predicted ATP binding, ATPase activity, nucleoside-triphosphatase activity, nucleotide binding activity	GO:0016887|ATPase activity;GO:0005524|ATP binding
Afu1g14750	4.16952	0.0188608		SFP1	Ortholog(s) have role in positive regulation of ribosomal protein gene transcription from RNA polymerase II promoter, regulation of cell size and cytoplasm, nucleus localization
Afu4g06780	4.0793	0.00639324		YIA6	Ortholog(s) have NAD transporter activity, pyruvate secondary active transmembrane transporter activity, role in NAD transmembrane transport, mitochondrial pyruvate transport and endoplasmic reticulum, mitochondrion localization
Afu4g06160	4.06639	0.00184832		BAT2	Branched-chain-amino-acid transaminase; SrbA-regulated during hypoxia	GO:0003824|catalytic activity;GO:0008152|metabolic process
Afu4g10620	4.04385	0.0492509			Has domain(s) with predicted 4-hydroxyphenylpyruvate dioxygenase activity and role in aromatic amino acid family metabolic process, oxidation-reduction process
Afu7g00280	3.99687	0.00914793			Has domain(s) with predicted role in transmembrane transport and integral component of membrane localization	GO:0016021|integral component of membrane;GO:0055085|transmembrane transport
Afu6g02910	3.99355	0.0170982	argEF	ARG5,6	Mitochondrial bifunctional enzyme with N-acetyl-gamma-glutamyl-phosphate reductase and acetylglutamate kinase activity, catalyzes the second and third step in arginine biosynthesis	GO:0051287|NAD binding;GO:0055114|oxidation-reduction process;GO:0016620|oxidoreductase activity, acting on the aldehyde or oxo group of donors, NAD or NADP as acceptor
Afu2g01260	3.86016	0.00184832	srbA		Sterol regulatory element binding protein (SREBP); basic helix-loop-helix leucine zipper DNA binding domain; role in the hypoxia response, iron homeostasis, ergosterol biosynthesis, resistance to azole drugs, maintenance of cell polarity	GO:0046983|protein dimerization activity
Afu4g08140	3.77951	0.00184832		ILV1	Threonine dehydratase; SrbA-regulated during hypoxia
Afu1g06920	3.76764	0.0194618			Ortholog(s) have role in conidiophore development, hyphal growth	GO:0005524|ATP binding;GO:0004672|protein kinase activity;GO:0006468|protein phosphorylation
Afu6g03690	3.67894	0.0101133	ena1		Putative P-type ATPase sodium pump; predicted gene pair with AFUA_4G09440	GO:0046872|metal ion binding;GO:0000166|nucleotide binding
Afu3g06530	3.63529	0.00339333	sC	MET3	Putative ATP sulfurylase; sulfate adenylyltransferase; reacts with rabbit immunosera exposed to A. fumigatus conidia; hypoxia repressed protein	GO:0004781|sulfate adenylyltransferase (ATP) activity;GO:0000103|sulfate assimilation;GO:0005524|ATP binding;GO:0004020|adenylylsulfate kinase activity
Afu6g02490	3.60083	0.0111679			Has domain(s) with predicted catalytic activity, pyridoxal phosphate binding, transaminase activity and role in biosynthetic process, cellular amino acid metabolic process	GO:0009058|biosynthetic process;GO:0030170|pyridoxal phosphate binding
Afu6g05140	3.59706	0.00184832	erg3A	ERG3	Putative sterol delta 5,6-desaturase-like protein with similarity to Erg3; upregulated in 24h biofilm vs planktonic culture; SrbA-regulated during hypoxia	GO:0016491|oxidoreductase activity;GO:0055114|oxidation-reduction process;GO:0005506|iron ion binding;GO:0006633|fatty acid biosynthetic process
Afu6g07720	3.56299	0.00339333	acuF	PCK1	Putative phosphoenolpyruvate carboxykinase; transcript up-regulated in conidia exposed to neutrophils; transcript downregulated in response to hypoxia	GO:0006094|gluconeogenesis;GO:0004612|phosphoenolpyruvate carboxykinase (ATP) activity;GO:0005524|ATP binding
Afu3g14490	3.47866	0.00184832		ILV5	Putative ketol acid reductoisomerase; transcript induced by exposure to human airway epithelial cells; no human homolog	GO:0004455|ketol-acid reductoisomerase activity;GO:0009082|branched-chain amino acid biosynthetic process;GO:0055114|oxidation-reduction process;GO:0008652|cellular amino acid biosynthetic process
Afu1g01380	3.47218	0.0235271	och4		Putative alpha-1,6-mannosyltransferase
Afu2g07670	3.44012	0.00914793		AKR1	Ortholog(s) have palmitoyltransferase activity and role in protein palmitoylation, protein targeting to membrane, regulation of endocytosis, regulation of pheromone-dependent signal transduction involved in conjugation with cellular fusion	GO:0008270|zinc ion binding;GO:0005515|protein binding
Afu6g08360	3.24935	0.0147296		THI4	Thiazole biosynthesis enzyme; hypoxia induced protein; induced by gliotoxin exposure	GO:0016491|oxidoreductase activity;GO:0055114|oxidation-reduction process
Afu5g05590	3.19855	0.0111679		HOM3	Aspartate kinase; role in amino acid biosynthesis; no human homolog	GO:0016597|amino acid binding;GO:0008152|metabolic process
Afu5g02470	3.17598	0.0351567	nmt1	THI13	Thiamine biosynthesis protein, phoB-regulated; protein induced by H2O2; reacts with rabbit immunosera exposed to conidia; hypoxia induced protein; transcript induced by exposure to human airway epithelial cells; induced by gliotoxin
Afu3g05480	3.14814	0.0147296			Ortholog(s) have cystathionine gamma-synthase activity and cytosol, nucleus localization	GO:0030170|pyridoxal phosphate binding
Afu1g01190	3.12341	0.0119584			Ortholog of A. nidulans FGSC A4 : AN2649, A. niger CBS 513.88 : An11g03730, A. oryzae RIB40 : AO090020000652, Aspergillus wentii : Aspwe1_0741100 and Aspergillus sydowii : Aspsy1_0134175
Afu1g13970	3.09996	0.0343575			Putative major facilitator superfamily (MFS) transporter	GO:0016021|integral component of membrane;GO:0055085|transmembrane transport
Afu2g05610	3.04668	0.0301993			Has domain(s) with predicted RNA binding, nucleic acid binding, nucleotide binding activity	GO:0003676|nucleic acid binding;GO:0003723|RNA binding
Afu4g07210	3.024	0.0311622		ILV6	Mitochondrial acetolactate synthase small subunit; hypoxia induced protein; SrbA-regulated during hypoxia	GO:0016597|amino acid binding;GO:0008152|metabolic process
Afu3g11430	3.0176	0.0290338		CAR1	Putative arginase; SrbA-regulated during hypoxia	GO:0046872|metal ion binding;GO:0016813|hydrolase activity, acting on carbon-nitrogen (but not peptide) bonds, in linear amidines
Afu5g11310	2.98891	0.0199585			Ortholog of A. nidulans FGSC A4 : AN0172, A. niger CBS 513.88 : An01g02460, A. oryzae RIB40 : AO090026000711, Aspergillus wentii : Aspwe1_0442534 and Aspergillus sydowii : Aspsy1_0027712
Afu5g01650	2.9404	0.0119584			Has domain(s) with predicted sequence-specific DNA binding, transcription factor activity, sequence-specific DNA binding activity and role in regulation of transcription, DNA-templated	GO:0006355|regulation of transcription, DNA-templated;GO:0043565|sequence-specific DNA binding;GO:0003700|sequence-specific DNA binding transcription factor activity
Afu5g10660	2.93799	0.00184832			Pentatricopeptide repeat protein; transcript induced by exposure to human airway epithelial cells
Afu5g12350	2.92464	0.0438762		RNR2	Ortholog(s) have CDP reductase activity, role in CDP metabolic process, dCDP biosynthetic process and cytosol, nucleus, ribonucleoside-diphosphate reductase complex localization	GO:0009186|deoxyribonucleoside diphosphate metabolic process;GO:0055114|oxidation-reduction process
Afu3g07870	2.87259	0.00184832			Extracellular serine rich protein; predicted secretory signal sequence; ortholog of A. nidulans AN2954
Afu1g13340	2.86924	0.0271075			Has domain(s) with predicted integral component of membrane localization	GO:0016020|membrane
Afu2g11830	2.76845	0.00184832			Ortholog of A. nidulans FGSC A4 : AN6201, A. oryzae RIB40 : AO090026000461, Neosartorya fischeri NRRL 181 : NFIA_087060, Aspergillus wentii : Aspwe1_0175601 and Aspergillus versicolor : Aspve1_0052426
Afu3g10960	2.75101	0.0215127	midA		Predicted adhesin-like protein; localized to the cell surface; required for elevated temperature tolerance and resistance to Congo Red and calcofluor white
Afu1g07450	2.72616	0.00184832		GGC1	Ortholog(s) have guanine nucleotide transmembrane transporter activity and role in cellular iron ion homeostasis, guanine nucleotide transport, mitochondrial genome maintenance, transmembrane transport
Afu2g06000	2.72414	0.00184832			Putative NAD+ dependent glutamate dehydrogenase; transcript induced during conidial germination	GO:0055114|oxidation-reduction process;GO:0004352|glutamate dehydrogenase (NAD+) activity;GO:0016491|oxidoreductase activity;GO:0006520|cellular amino acid metabolic process;GO:0019551|glutamate catabolic process to 2-oxoglutarate
Afu6g09307	2.69225	0.0432327			Has domain(s) with predicted catalytic activity, chitin binding, chitinase activity, hydrolase activity, hydrolyzing O-glycosyl compounds activity and role in carbohydrate metabolic process, chitin catabolic process	GO:0008061|chitin binding;GO:0005975|carbohydrate metabolic process;GO:0004553|hydrolase activity, hydrolyzing O-glycosyl compounds
Afu2g14490	2.67554	0.0307457			Putative endoglucanase; transcript induced by voriconazole; repressed by exposure to artemisinin
Afu3g14240	2.64097	0.0204884		NFS1	Ortholog of S. cerevisiae NFS1; putative novel ncRNA Afu-203 encoded within the intron	GO:0006520|cellular amino acid metabolic process;GO:0016829|lyase activity;GO:0008152|metabolic process
Afu1g02760	2.63176	0.0338514			Ortholog of A. nidulans FGSC A4 : AN0302, A. niger CBS 513.88 : An01g05390, A. oryzae RIB40 : AO090005000820, Aspergillus wentii : Aspwe1_0025599 and Aspergillus sydowii : Aspsy1_0146024
Afu1g05210	2.6243	0.0324363	gpgA		G protein-coupled receptor gamma subunit; required for gliotoxin production	GO:0004871|signal transducer activity;GO:0005834|heterotrimeric G-protein complex;GO:0007186|G-protein coupled receptor signaling pathway
Afu3g05340	2.61194	0.0101133			Ortholog of Aspergillus fumigatus A1163 : AFUB_043660
Afu5g05960	2.60826	0.0128236			Putative serine/threonine protein kinase	GO:0005524|ATP binding;GO:0004672|protein kinase activity;GO:0006468|protein phosphorylation
Afu1g15780	2.60301	0.0156554	leu2A	LEU2	3-isopropylmalate dehydrogenase with a predicted role in leucine biosynthesis; SrbA-regulated during hypoxia	GO:0055114|oxidation-reduction process;GO:0016616|oxidoreductase activity, acting on the CH-OH group of donors, NAD or NADP as acceptor
Afu4g04820	2.58553	0.048346	erg25B	ERG25	Putative C-4 methyl sterol oxidase with a predicted role in ergosterol biosynthesis; SrbA-regulated during hypoxia
Afu8g04090	2.58218	0.0128236	codA		Putative choline oxidase; AFUB_083470 choA ortholog	GO:0016614|oxidoreductase activity, acting on CH-OH group of donors;GO:0055114|oxidation-reduction process;GO:0050660|flavin adenine dinucleotide binding
Afu3g08660	2.56582	0.00184832	idp1	IDP1	Putative isocitrate dehydrogenase; protein induced by heat shock	GO:0055114|oxidation-reduction process;GO:0016616|oxidoreductase activity, acting on the CH-OH group of donors, NAD or NADP as acceptor
Afu7g05470	2.54425	0.00184832			Putative electron transfer flavoprotein alpha subunit; transcript induced by exposure to human airway epithelial cells; induced by exposure to artemisinin
Afu3g08470	2.4801	0.00491361		ZWF1	Glucose-6-phosphate 1-dehydrogenase	GO:0006006|glucose metabolic process;GO:0055114|oxidation-reduction process;GO:0050661|NADP binding;GO:0004345|glucose-6-phosphate dehydrogenase activity
Afu4g13670	2.46976	0.00184832	wsc1		Putative WSC domain protein; ortholog of the S. cerevisiae cell surface sensor Wsc1p; required for resistance to echinocandin antifungals
Afu7g05450	2.45534	0.00184832	sun1		Novel beta-1,3-glucan modifying enzyme involved in fungal morphogenesis
Afu4g04070	2.43431	0.0169896			Protein of unknown function, phoB-regulated
Afu5g05820	2.40978	0.00184832		THR1	Ortholog(s) have homoserine kinase activity, role in homoserine metabolic process, threonine biosynthetic process and cytoplasm localization	GO:0005524|ATP binding
Afu2g11740	2.39856	0.0215127		PIM1	Ortholog(s) have ATP-dependent peptidase activity, role in chaperone-mediated protein complex assembly, misfolded or incompletely synthesized protein catabolic process and mitochondrial matrix localization	GO:0016887|ATPase activity;GO:0004176|ATP-dependent peptidase activity;GO:0004252|serine-type endopeptidase activity;GO:0005524|ATP binding;GO:0006508|proteolysis
Afu3g08980	2.39016	0.0204884		THR4	Ortholog(s) have threonine synthase activity, role in threonine biosynthetic process and cytosol, nucleus localization
Afu5g05830	2.37045	0.0432327			CorA family metal ion transporter; transcript induced by exposure to human airway epithelial cells	GO:0030001|metal ion transport;GO:0046873|metal ion transmembrane transporter activity;GO:0016020|membrane;GO:0055085|transmembrane transport
Afu4g07300	2.35594	0.00184832			Predicted adhesin-like protein
Afu2g00180	2.35023	0.0432327			Ortholog of A. nidulans FGSC A4 : AN2821, A. fumigatus Af293 : Afu2g17480, A. niger CBS 513.88 : An03g05360, An04g09420 and A. oryzae RIB40 : AO090102000063, AO090009000716
Afu1g13940	2.34723	0.0188608	sun2	YMR244W	Predicted adhesin-like protein; novel beta-1,3-glucan modifying enzyme involved in fungal morphogenesis
Afu3g06830	2.29862	0.0395045		HOM2	Aspartate-semialdehyde dehydrogenase; no human homolog	GO:0055114|oxidation-reduction process;GO:0051287|NAD binding;GO:0005737|cytoplasm;GO:0046983|protein dimerization activity;GO:0003942|N-acetyl-gamma-glutamyl-phosphate reductase activity;GO:0008652|cellular amino acid biosynthetic process;GO:0016620|oxidoreductase activity, acting on the aldehyde or oxo group of donors, NAD or NADP as acceptor
Afu5g05500	2.27865	0.0301993		SER33|SER3	Ortholog(s) have phosphoglycerate dehydrogenase activity, role in serine family amino acid biosynthetic process and cytosol localization	GO:0055114|oxidation-reduction process;GO:0008152|metabolic process;GO:0051287|NAD binding;GO:0006098|pentose-phosphate shunt;GO:0048037|cofactor binding;GO:0004616|phosphogluconate dehydrogenase (decarboxylating) activity;GO:0016616|oxidoreductase activity, acting on the CH-OH group of donors, NAD or NADP as acceptor
Afu5g01940	2.26069	0.0163501			Has domain(s) with predicted nucleic acid binding, nucleotide binding activity	GO:0003676|nucleic acid binding
Afu8g07090	2.23727	0.0175895			Predicted adhesin-like protein, ortholog of A. nidulans AN3258
Afu6g02130	2.20496	0.0128236		MRS6	Ortholog(s) have Rab GTPase binding, Rab geranylgeranyltransferase activity and role in ER to Golgi vesicle-mediated transport, activation of GTPase activity, protein geranylgeranylation, protein targeting to membrane
Afu4g11240	2.12066	0.0446618	aarA		Putative alpha-aminoadipate reductase, large subunit, involved in lysine metabolism; predicted essential gene; transcript induced by exposure to human airway epithelial cells	GO:0003854|3-beta-hydroxy-delta5-steroid dehydrogenase activity;GO:0055114|oxidation-reduction process;GO:0044237|cellular metabolic process;GO:0008152|metabolic process;GO:0050662|coenzyme binding;GO:0006694|steroid biosynthetic process;GO:0003824|catalytic activity;GO:0016616|oxidoreductase activity, acting on the CH-OH group of donors, NAD or NADP as acceptor
Afu8g05610	2.09683	0.0158491	btgE		Putative cell wall glucanase
Afu6g12400	2.0359	0.0199585	fks1	FKS1	Putative 1,3-beta-glucan synthase catalytic subunit, major subunit of glucan synthase; predicted transmembrane protein; essential	GO:0000148|1,3-beta-D-glucan synthase complex;GO:0006075|(1->3)-beta-D-glucan biosynthetic process;GO:0003843|1,3-beta-D-glucan synthase activity;GO:0016020|membrane
Afu5g04170	2.03579	0.0154397	hsp90	HSC82	Heat shock protein; allergen Asp f 12; likely essential; required for conidiation and cell wall integrity; transcript induced by growth on hydrogen peroxide; enters the nucleus in response to heat shock	GO:0051082|unfolded protein binding;GO:0006950|response to stress;GO:0006457|protein folding;GO:0005524|ATP binding
Afu6g06340	2.0282	0.0178838	gfa1	GFA1	Ortholog(s) have glutamine-fructose-6-phosphate transaminase (isomerizing) activity	GO:0030246|carbohydrate binding;GO:0005975|carbohydrate metabolic process;GO:0008152|metabolic process
Afu7g01840	2.02525	0.0119584			Ortholog(s) have Golgi apparatus, cell tip, cytoplasmic vesicle, endoplasmic reticulum, plasma membrane localization	GO:0005515|protein binding
Afu4g09440	1.93122	0.0472643		ENA5	Putative P-type ATPase sodium transporter; predicted gene pair with AFUA_6G03690 (ena1)	GO:0008080|N-acetyltransferase activity
	Secondary metabolism GO term enriched
	genes of intrest

## Sheet: GO down
Total down-regulated genes in Cell compared to DMEM (2-fold, minimum expression of 4, and significant difference): 426
GO
Annotation term	Description	# proteins in study set with annotation term	# proteins in study set without annotation term	# other proteins with annotation term	# other proteins without annotation term	Over/Under-represented	p-value (corrected)	ProteinIDs
GO:0043226|organelle		8	418	546	8852	Under-represented	0.0364317369469	AspfuAf293_1|Afu2g03460, AspfuAf293_1|Afu2g09330, AspfuAf293_1|Afu7g00210, AspfuAf293_1|Afu6g02330, AspfuAf293_1|Afu2g06130, AspfuAf293_1|Afu6g11520, AspfuAf293_1|Afu1g10660, AspfuAf293_1|Afu6g08540
GO:0044424|intracellular part		15	411	830	8568	Under-represented	0.0364317369469	AspfuAf293_1|Afu5g05800, AspfuAf293_1|Afu2g03460, AspfuAf293_1|Afu2g09330, AspfuAf293_1|Afu6g07740, AspfuAf293_1|Afu3g06830, AspfuAf293_1|Afu7g00210, AspfuAf293_1|Afu6g02330, AspfuAf293_1|Afu1g05210, AspfuAf293_1|Afu2g06130, AspfuAf293_1|Afu1g12130, AspfuAf293_1|Afu6g11520, AspfuAf293_1|Afu5g03410, AspfuAf293_1|Afu1g10660, AspfuAf293_1|Afu4g03321, AspfuAf293_1|Afu6g08540
GO:0005575|cellular_component		45	381	1657	7741	Under-represented	0.0364317369469	AspfuAf293_1|Afu6g11520, AspfuAf293_1|Afu6g02330, AspfuAf293_1|Afu7g06060, AspfuAf293_1|Afu5g02840, AspfuAf293_1|Afu1g12130, AspfuAf293_1|Afu1g13970, AspfuAf293_1|Afu2g16860, AspfuAf293_1|Afu5g05830, AspfuAf293_1|Afu5g12920, AspfuAf293_1|Afu2g05880, AspfuAf293_1|Afu3g00820, AspfuAf293_1|Afu2g06130, AspfuAf293_1|Afu1g05020, AspfuAf293_1|Afu7g00280, AspfuAf293_1|Afu2g10840, AspfuAf293_1|Afu5g02700,…
GO:0043229|intracellular organelle		8	418	546	8852	Under-represented	0.0364317369469	AspfuAf293_1|Afu2g03460, AspfuAf293_1|Afu2g09330, AspfuAf293_1|Afu7g00210, AspfuAf293_1|Afu6g02330, AspfuAf293_1|Afu2g06130, AspfuAf293_1|Afu6g11520, AspfuAf293_1|Afu1g10660, AspfuAf293_1|Afu6g08540
GO:0090304|nucleic acid metabolic process		6	420	471	8927	Under-represented	0.0366337873117	AspfuAf293_1|Afu7g06080, AspfuAf293_1|Afu1g05710, AspfuAf293_1|Afu2g06130, AspfuAf293_1|Afu6g11520, AspfuAf293_1|Afu4g03321, AspfuAf293_1|Afu2g03460
secretome
Annotation term	Description	# proteins in study set with annotation term	# proteins in study set without annotation term	# other proteins with annotation term	# other proteins without annotation term	Over/Under-represented	p-value (corrected)	ProteinIDs
secretome	Has a SignalP signal sequence	47	379	777	8621	Over-represented	0.0490122388814	AspfuAf293_1|Afu2g14490, AspfuAf293_1|Afu1g17270, AspfuAf293_1|Afu2g01710, AspfuAf293_1|Afu5g02820, AspfuAf293_1|Afu1g15520, AspfuAf293_1|Afu2g10900, AspfuAf293_1|Afu2g03890, AspfuAf293_1|Afu1g12350, AspfuAf293_1|Afu1g17290, AspfuAf293_1|Afu1g01770, AspfuAf293_1|Afu7g06000, AspfuAf293_1|Afu2g00670, AspfuAf293_1|Afu2g05920, AspfuAf293_1|Afu3g00700, AspfuAf293_1|Afu5g04040, AspfuAf293_1|Afu3g10370,…
secondary metabolism
Annotation term	Description	# proteins in study set with annotation term	# proteins in study set without annotation term	# other proteins with annotation term	# other proteins without annotation term	Over/Under-represented	p-value (corrected)	ProteinIDs
Cluster 13	Part of secondary metabolism cluster 13	8	418	22	9376	Over-represented	0.00100308366393	AspfuAf293_1|Afu3g03440, AspfuAf293_1|Afu3g03390, AspfuAf293_1|Afu3g03445, AspfuAf293_1|Afu3g03515, AspfuAf293_1|Afu3g03410, AspfuAf293_1|Afu3g03420, AspfuAf293_1|Afu3g03430, AspfuAf293_1|Afu3g03400
