# Supplementary material for: Expression profile analysis reveals that Aspergillus fumigatus but not Aspergillus niger makes type II epithelial lung cells less immunological alert
Source: BMC Genomics. 2018 Jul 13;19:534. doi: 10.1186/s12864-018-4895-3 (PMC6044037; doi:10.1186/s12864-018-4895-3)
Supplement: Supplementary file 4 — Table S2. Differentially gene expression and enriched GO terms of A. niger after 12 h of co-cultivation with A549 cells. Electronic format. (XLSX 38 kb) [file 12864_2018_4895_MOESM4_ESM.xlsx]

## Sheet: AN UP
ID pro	fold chage	q value	GO annotation (terminal nodes only)
Aspni7|1003271	3.0762	0.0404367	GO:0008121|ubiquinol-cytochrome-c reductase activity;GO:0055114|oxidation-reduction process;GO:0016491|oxidoreductase activity;GO:0051537|2 iron, 2 sulfur cluster binding
Aspni7|1013899	2.55098	0.0277321
Aspni7|1015572	4.2469	0.00166425	GO:0044267|cellular protein metabolic process;GO:0005524|ATP binding
Aspni7|1018170	3.35107	0.0437333	GO:0003723|RNA binding
Aspni7|1024820	11.3578	0.00166425	GO:0016491|oxidoreductase activity;GO:0008270|zinc ion binding;GO:0055114|oxidation-reduction process
Aspni7|1027386	13.5754	0.00524661	GO:0003676|nucleic acid binding
Aspni7|1028538	12.3261	0.0202056	GO:0005515|protein binding;GO:0016021|integral component of membrane;GO:0005777|peroxisome;GO:0016560|protein import into peroxisome matrix, docking
Aspni7|1031996	2.36689	0.0421485	GO:0008152|metabolic process;GO:0008716|D-alanine-D-alanine ligase activity;GO:0005524|ATP binding;GO:0003824|catalytic activity;GO:0016874|ligase activity
Aspni7|1042365	29.0018	0.024764
Aspni7|1085687	inf	0.00351761
Aspni7|1086420	3.08305	0.0188351	GO:0009116|nucleoside metabolic process;GO:0008152|metabolic process
Aspni7|1091487	3.61581	0.01297	GO:0044267|cellular protein metabolic process;GO:0005524|ATP binding
Aspni7|1094967	inf	0.00166425	GO:0042802|identical protein binding;GO:0005515|protein binding
Aspni7|1097836	inf	0.00166425
Aspni7|1098546	8.69063	0.00166425	GO:0006546|glycine catabolic process;GO:0005737|cytoplasm;GO:0004047|aminomethyltransferase activity
Aspni7|1098768	7.72235	0.00166425	GO:0004013|adenosylhomocysteinase activity;GO:0006730|one-carbon metabolic process;GO:0048037|cofactor binding;GO:0055114|oxidation-reduction process;GO:0016616|oxidoreductase activity, acting on the CH-OH group of donors, NAD or NADP as acceptor
Aspni7|1101605	17.4422	0.00166425	GO:0030001|metal ion transport;GO:0046873|metal ion transmembrane transporter activity;GO:0016020|membrane;GO:0055085|transmembrane transport
Aspni7|1102323	3.76096	0.0188351	GO:0009098|leucine biosynthetic process;GO:0003852|2-isopropylmalate synthase activity;GO:0003824|catalytic activity
Aspni7|1103724	14.1739	0.0452835
Aspni7|1104467	21.1487	0.0254742
Aspni7|1105540	5.45829	0.00166425	GO:0016020|membrane;GO:0006817|phosphate ion transport;GO:0005315|inorganic phosphate transmembrane transporter activity
Aspni7|1107073	6.6883	0.00166425	GO:0009396|folic acid-containing compound biosynthetic process;GO:0005524|ATP binding;GO:0004488|methylenetetrahydrofolate dehydrogenase (NADP+) activity;GO:0004329|formate-tetrahydrofolate ligase activity;GO:0055114|oxidation-reduction process;GO:0003824|catalytic activity
Aspni7|1107325	5.16801	0.0326224	GO:0008519|ammonium transmembrane transporter activity;GO:0016020|membrane;GO:0015696|ammonium transport
Aspni7|1108861	38.1341	0.0109253	GO:0022857|transmembrane transporter activity;GO:0016021|integral component of membrane;GO:0055085|transmembrane transport
Aspni7|1109081	12.8513	0.0409494
Aspni7|1110815	6.52858	0.00694503
Aspni7|1113287	2.52122	0.0175691	GO:0006096|glycolytic process;GO:0004634|phosphopyruvate hydratase activity;GO:0000015|phosphopyruvate hydratase complex;GO:0000287|magnesium ion binding
Aspni7|1115442	25.8804	0.0461316	GO:0016491|oxidoreductase activity;GO:0055114|oxidation-reduction process;GO:0008152|metabolic process
Aspni7|1115446	26.4416	0.024764	GO:0016491|oxidoreductase activity;GO:0008152|metabolic process
Aspni7|1115461	4.04719	0.0472646	GO:0016788|hydrolase activity, acting on ester bonds
Aspni7|1116309	inf	0.00166425	GO:0016491|oxidoreductase activity;GO:0008152|metabolic process
Aspni7|1117353	48.2548	0.0477251
Aspni7|1117390	3.52372	0.0241714	GO:0004812|aminoacyl-tRNA ligase activity;GO:0005524|ATP binding;GO:0000166|nucleotide binding;GO:0006418|tRNA aminoacylation for protein translation
Aspni7|1118079	4.68	0.01297	GO:0055114|oxidation-reduction process;GO:0016616|oxidoreductase activity, acting on the CH-OH group of donors, NAD or NADP as acceptor
Aspni7|1119964	5.14361	0.00776301	GO:0016787|hydrolase activity
Aspni7|1121176	9.79972	0.0277321	GO:0016787|hydrolase activity
Aspni7|1121186	30.5445	0.00166425	GO:0016491|oxidoreductase activity;GO:0003824|catalytic activity;GO:0008152|metabolic process;GO:0050662|coenzyme binding;GO:0044237|cellular metabolic process
Aspni7|1121237	13.8133	0.0457596
Aspni7|1121585	2.89762	0.0379041	GO:0004489|methylenetetrahydrofolate reductase (NAD(P)H) activity;GO:0055114|oxidation-reduction process;GO:0006555|methionine metabolic process
Aspni7|1122741	3.24494	0.049083	GO:0005524|ATP binding
Aspni7|1122987	5.7332	0.00776301	GO:0006486|protein glycosylation;GO:0016021|integral component of membrane;GO:0005783|endoplasmic reticulum;GO:0004579|dolichyl-diphosphooligosaccharide-protein glycotransferase activity
Aspni7|1123413	2.92387	0.0290203
Aspni7|1124700	2.7771	0.0230178	GO:0004812|aminoacyl-tRNA ligase activity;GO:0005524|ATP binding;GO:0000166|nucleotide binding;GO:0006418|tRNA aminoacylation for protein translation
Aspni7|1127729	10.2075	0.0122421	GO:0032259|methylation;GO:0008168|methyltransferase activity
Aspni7|1128692	10.4612	0.0196021	GO:0003824|catalytic activity;GO:0008152|metabolic process
Aspni7|1129204	7.38788	0.0101948	GO:0005515|protein binding
Aspni7|1129216	12.9859	0.00166425	GO:0000103|sulfate assimilation;GO:0005524|ATP binding;GO:0004020|adenylylsulfate kinase activity
Aspni7|1129330	3.66654	0.0290203	GO:0005525|GTP binding;GO:0003924|GTPase activity
Aspni7|1130440	inf	0.00166425
Aspni7|1130738	5.45799	0.00857215	GO:0005515|protein binding;GO:0035091|phosphatidylinositol binding
Aspni7|1135631	4.11448	0.00166425	GO:0006412|translation;GO:0005515|protein binding;GO:0003735|structural constituent of ribosome;GO:0005622|intracellular;GO:0005840|ribosome
Aspni7|1135637	6.58823	0.0431452	GO:0006355|regulation of transcription, DNA-templated;GO:0043565|sequence-specific DNA binding;GO:0003700|sequence-specific DNA binding transcription factor activity
Aspni7|1135718	25.2176	0.0326224
Aspni7|1135869	10.7942	0.0236901	GO:0006412|translation;GO:0005840|ribosome;GO:0003735|structural constituent of ribosome
Aspni7|1136064	3.23873	0.0216525	GO:0016491|oxidoreductase activity;GO:0055114|oxidation-reduction process
Aspni7|1136434	8.14226	0.00351761
Aspni7|1139489	4.85072	0.0230178	GO:0005992|trehalose biosynthetic process;GO:0003824|catalytic activity
Aspni7|1140253	39.5888	0.0122421
Aspni7|1141202	38.1243	0.0182088	GO:0016846|carbon-sulfur lyase activity;GO:0008152|metabolic process
Aspni7|1141315	3.86514	0.00166425	GO:0006165|nucleoside diphosphate phosphorylation;GO:0006183|GTP biosynthetic process;GO:0006241|CTP biosynthetic process;GO:0006228|UTP biosynthetic process;GO:0004550|nucleoside diphosphate kinase activity;GO:0005524|ATP binding
Aspni7|1141344	49.8441	0.0182088	GO:0016491|oxidoreductase activity;GO:0055114|oxidation-reduction process
Aspni7|1141368	3.30445	0.00606961
Aspni7|1141613	4.93165	0.00166425	GO:0003779|actin binding;GO:0030036|actin cytoskeleton organization
Aspni7|1141643	7.43478	0.0457596
Aspni7|1142257	2.58576	0.029693	GO:0045261|proton-transporting ATP synthase complex, catalytic core F(1);GO:0015986|ATP synthesis coupled proton transport;GO:0046961|proton-transporting ATPase activity, rotational mechanism;GO:0046933|proton-transporting ATP synthase activity, rotational mechanism
Aspni7|1142378	3.22487	0.0425545
Aspni7|1142397	4.5722	0.0302901
Aspni7|1142561	3.11344	0.0202056	GO:0042254|ribosome biogenesis;GO:0001522|pseudouridine synthesis
Aspni7|1142614	3.3627	0.00524661
Aspni7|1142755	29.8956	0.011597	GO:0006355|regulation of transcription, DNA-templated;GO:0016887|ATPase activity;GO:0005524|ATP binding;GO:0008134|transcription factor binding
Aspni7|1143191	14.3022	0.00166425	GO:0022857|transmembrane transporter activity;GO:0016021|integral component of membrane;GO:0055085|transmembrane transport
Aspni7|1143346	5.20609	0.0241714	GO:0006031|chitin biosynthetic process;GO:0004100|chitin synthase activity
Aspni7|1143375	3.99501	0.00166425	GO:0016491|oxidoreductase activity;GO:0055114|oxidation-reduction process;GO:0016616|oxidoreductase activity, acting on the CH-OH group of donors, NAD or NADP as acceptor
Aspni7|1143598	3.65604	0.00524661	GO:0022857|transmembrane transporter activity;GO:0016021|integral component of membrane;GO:0055085|transmembrane transport
Aspni7|1143679	6.87386	0.00166425	GO:0000049|tRNA binding
Aspni7|1143951	10.8961	0.00166425	GO:0046872|metal ion binding;GO:0055114|oxidation-reduction process;GO:0006801|superoxide metabolic process
Aspni7|1144101	3.07994	0.00946636
Aspni7|1144550	2.86306	0.0315418	GO:0006412|translation;GO:0005840|ribosome;GO:0003735|structural constituent of ribosome;GO:0005622|intracellular
Aspni7|1144628	2.76322	0.0461316	GO:0003677|DNA binding;GO:0043565|sequence-specific DNA binding;GO:0005634|nucleus;GO:0006352|DNA-templated transcription, initiation;GO:0005622|intracellular
Aspni7|1144699	3.47475	0.0122421
Aspni7|1144743	8.26841	0.0101948	GO:0016491|oxidoreductase activity;GO:0005524|ATP binding;GO:0055114|oxidation-reduction process
Aspni7|1144751	4.02866	0.00776301	GO:0006508|proteolysis;GO:0004190|aspartic-type endopeptidase activity
Aspni7|1144794	4.56128	0.00351761	GO:0005975|carbohydrate metabolic process;GO:0016868|intramolecular transferase activity, phosphotransferases
Aspni7|1145018	3.35358	0.00694503
Aspni7|1145190	7.68311	0.00440641
Aspni7|1145418	7.47037	0.00440641
Aspni7|1145702	4.28237	0.00351761	GO:0005622|intracellular;GO:0006810|transport
Aspni7|1145717	4.07297	0.00166425	GO:0006412|translation;GO:0005840|ribosome;GO:0003735|structural constituent of ribosome;GO:0005622|intracellular
Aspni7|1145818	10.1192	0.00166425	GO:0006084|acetyl-CoA metabolic process;GO:0003824|catalytic activity
Aspni7|1145919	3.78901	0.00440641
Aspni7|1146001	9.49258	0.00606961
Aspni7|1146146	2.55579	0.0331918	GO:0009228|thiamine biosynthetic process;GO:0042823|pyridoxal phosphate biosynthetic process;GO:0036355|2-iminoacetate synthase activity
Aspni7|1146283	15.0877	0.0373716
Aspni7|1146344	6.59311	0.00166425	GO:0016491|oxidoreductase activity;GO:0055114|oxidation-reduction process;GO:0006520|cellular amino acid metabolic process
Aspni7|1146378	5.54194	0.00166425	GO:0006529|asparagine biosynthetic process;GO:0004066|asparagine synthase (glutamine-hydrolyzing) activity;GO:0008152|metabolic process
Aspni7|1146392	3.84169	0.00524661	GO:0004129|cytochrome-c oxidase activity
Aspni7|1146501	18.1489	0.0277321	GO:0016627|oxidoreductase activity, acting on the CH-CH group of donors;GO:0020037|heme binding;GO:0016491|oxidoreductase activity;GO:0055114|oxidation-reduction process;GO:0008152|metabolic process;GO:0050660|flavin adenine dinucleotide binding;GO:0003995|acyl-CoA dehydrogenase activity
Aspni7|1146910	7.62253	0.00166425	GO:0016491|oxidoreductase activity;GO:0055114|oxidation-reduction process
Aspni7|1147362	13.2101	0.00166425
Aspni7|1147478	6.0209	0.0350299	GO:0006412|translation;GO:0005840|ribosome;GO:0003735|structural constituent of ribosome
Aspni7|1147559	11.8811	0.00166425
Aspni7|1147731	4.31075	0.01297	GO:0005515|protein binding
Aspni7|1147749	2.39089	0.048079	GO:0055114|oxidation-reduction process;GO:0016616|oxidoreductase activity, acting on the CH-OH group of donors, NAD or NADP as acceptor
Aspni7|1147828	10.1626	0.0101948
Aspni7|1147902	2.78036	0.0266198	GO:0006096|glycolytic process;GO:0004618|phosphoglycerate kinase activity
Aspni7|1147963	5.40637	0.00166425	GO:0006412|translation;GO:0005840|ribosome;GO:0003735|structural constituent of ribosome;GO:0005622|intracellular
Aspni7|1148034	11.0334	0.00166425
Aspni7|1148193	3.09773	0.011597	GO:0016491|oxidoreductase activity;GO:0055114|oxidation-reduction process;GO:0008152|metabolic process
Aspni7|1148295	20.6782	0.0202056
Aspni7|1148351	4.51326	0.00166425
Aspni7|1148410	19.0557	0.00166425
Aspni7|1148559	inf	0.00166425	GO:0046373|L-arabinose metabolic process;GO:0046556|alpha-L-arabinofuranosidase activity
Aspni7|1148662	inf	0.00166425	GO:0000981|sequence-specific DNA binding RNA polymerase II transcription factor activity;GO:0006355|regulation of transcription, DNA-templated;GO:0003677|DNA binding;GO:0005634|nucleus;GO:0008270|zinc ion binding;GO:0006351|transcription, DNA-templated
Aspni7|1151596	15.533	0.00166425	GO:0015035|protein disulfide oxidoreductase activity
Aspni7|1152644	7.18979	0.00857215	GO:0005524|ATP binding;GO:0004672|protein kinase activity;GO:0006468|protein phosphorylation
Aspni7|1153627	15.0031	0.0425545
Aspni7|1155305	7.0882	0.00166425	GO:0006412|translation;GO:0005840|ribosome;GO:0003735|structural constituent of ribosome;GO:0005622|intracellular;GO:0003723|RNA binding
Aspni7|1156085	16.3002	0.0321991
Aspni7|1156404	inf	0.00166425
Aspni7|1156700	4.55598	0.0101948	GO:0008324|cation transmembrane transporter activity;GO:0016020|membrane;GO:0006812|cation transport;GO:0055085|transmembrane transport
Aspni7|1157638	349.483	0.0109253
Aspni7|1158491	3.26726	0.00351761	GO:0006412|translation;GO:0005840|ribosome;GO:0003735|structural constituent of ribosome;GO:0005622|intracellular
Aspni7|1160111	6.83741	0.00271535	GO:0006508|proteolysis;GO:0004222|metalloendopeptidase activity
Aspni7|1160311	8.98314	0.0188351
Aspni7|1161341	25.1689	0.033756	GO:0005975|carbohydrate metabolic process;GO:0004553|hydrolase activity, hydrolyzing O-glycosyl compounds
Aspni7|1161480	2.76448	0.0477251	GO:0004375|glycine dehydrogenase (decarboxylating) activity;GO:0016829|lyase activity;GO:0016021|integral component of membrane;GO:0055085|transmembrane transport;GO:0006520|cellular amino acid metabolic process;GO:0055114|oxidation-reduction process;GO:0006546|glycine catabolic process
Aspni7|1161552	14.3368	0.0398292	GO:0006810|transport;GO:0005215|transporter activity;GO:0016020|membrane
Aspni7|1162705	6.79348	0.0109253	GO:0004812|aminoacyl-tRNA ligase activity;GO:0005524|ATP binding;GO:0000166|nucleotide binding;GO:0006418|tRNA aminoacylation for protein translation
Aspni7|1162846	18.5527	0.0168234
Aspni7|1163108	3.21335	0.0461316	GO:0005737|cytoplasm;GO:0003743|translation initiation factor activity;GO:0006413|translational initiation;GO:0003723|RNA binding
Aspni7|1163286	8.29821	0.0216525	GO:0009236|cobalamin biosynthetic process;GO:0003824|catalytic activity
Aspni7|1163373	17.2034	0.0373716	GO:0016491|oxidoreductase activity;GO:0055114|oxidation-reduction process
Aspni7|1164728	6.18799	0.00166425	GO:0016884|carbon-nitrogen ligase activity, with glutamine as amido-N-donor
Aspni7|1164950	5.91952	0.00166425
Aspni7|1165487	32.6685	0.0409494
Aspni7|1165577	19.7265	0.0182088
Aspni7|1165604	4.72482	0.00166425	GO:0003922|GMP synthase (glutamine-hydrolyzing) activity;GO:0006164|purine nucleotide biosynthetic process;GO:0006541|glutamine metabolic process;GO:0016787|hydrolase activity;GO:0005524|ATP binding;GO:0006177|GMP biosynthetic process
Aspni7|1165624	8.94264	0.0109253
Aspni7|1166076	3.63446	0.0447053	GO:0005975|carbohydrate metabolic process;GO:0004553|hydrolase activity, hydrolyzing O-glycosyl compounds
Aspni7|1166084	12.9816	0.048079	GO:0016592|mediator complex;GO:0001104|RNA polymerase II transcription cofactor activity;GO:0006357|regulation of transcription from RNA polymerase II promoter
Aspni7|1167448	4.15002	0.00166425	GO:0016787|hydrolase activity;GO:0008152|metabolic process
Aspni7|1168053	24.6537	0.0122421	GO:0004719|protein-L-isoaspartate (D-aspartate) O-methyltransferase activity;GO:0006464|cellular protein modification process
Aspni7|1170171	inf	0.00351761
Aspni7|1171151	5.09047	0.00166425	GO:0006412|translation;GO:0005840|ribosome;GO:0003735|structural constituent of ribosome;GO:0005622|intracellular
Aspni7|1171462	10.318	0.00166425	GO:0016021|integral component of membrane;GO:0055085|transmembrane transport
Aspni7|1172303	2.93034	0.0175691	GO:0016779|nucleotidyltransferase activity;GO:0008152|metabolic process
Aspni7|1172785	3.90822	0.00271535	GO:0003743|translation initiation factor activity;GO:0006413|translational initiation;GO:0003723|RNA binding
Aspni7|1173782	5.76943	0.00166425	GO:0006629|lipid metabolic process;GO:0020037|heme binding
Aspni7|1174007	inf	0.00166425
Aspni7|1175664	inf	0.00166425
Aspni7|1176848	inf	0.00166425
Aspni7|1178851	6.04713	0.00166425	GO:0006413|translational initiation;GO:0003743|translation initiation factor activity
Aspni7|1179032	inf	0.00166425
Aspni7|1179433	8.85327	0.0223387	GO:0016787|hydrolase activity;GO:0008152|metabolic process
Aspni7|1179759	6.0209	0.00166425	GO:0005975|carbohydrate metabolic process;GO:0004553|hydrolase activity, hydrolyzing O-glycosyl compounds
Aspni7|1180486	44.5017	0.0326224	GO:0016491|oxidoreductase activity;GO:0003824|catalytic activity;GO:0008152|metabolic process;GO:0050662|coenzyme binding;GO:0044237|cellular metabolic process
Aspni7|1180881	10.0546	0.01297	GO:0008616|queuosine biosynthetic process;GO:0008479|queuine tRNA-ribosyltransferase activity;GO:0006400|tRNA modification
Aspni7|1181037	17.9369	0.0241714
Aspni7|1181574	36.5541	0.0154346	GO:0016787|hydrolase activity
Aspni7|1181633	inf	0.00166425
Aspni7|1182097	10.4058	0.00166425	GO:0004540|ribonuclease activity;GO:0005524|ATP binding;GO:0006397|mRNA processing;GO:0004672|protein kinase activity;GO:0006468|protein phosphorylation
Aspni7|1182543	14.44	0.00166425
Aspni7|1182827	23.0215	0.024764
Aspni7|1183259	inf	0.00166425	GO:0016491|oxidoreductase activity;GO:0055114|oxidation-reduction process;GO:0050660|flavin adenine dinucleotide binding;GO:0045454|cell redox homeostasis
Aspni7|1183487	31.4771	0.00776301	GO:0006097|glyoxylate cycle;GO:0004474|malate synthase activity
Aspni7|1183649	inf	0.00166425
Aspni7|1184080	31.7693	0.0160695	GO:0016491|oxidoreductase activity;GO:0016627|oxidoreductase activity, acting on the CH-CH group of donors;GO:0003995|acyl-CoA dehydrogenase activity;GO:0055114|oxidation-reduction process;GO:0008152|metabolic process;GO:0050660|flavin adenine dinucleotide binding
Aspni7|1184670	25.4792	0.0266198	GO:0005515|protein binding
Aspni7|1184923	20.2065	0.030955
Aspni7|1184986	35.0665	0.0137578
Aspni7|1185293	3.99709	0.0122421	GO:0044267|cellular protein metabolic process;GO:0005524|ATP binding
Aspni7|1186109	32.5648	0.0209591
Aspni7|1186279	19.9521	0.0188351
Aspni7|1186600	5.90219	0.0168234
Aspni7|1187317	3.84123	0.0385187
Aspni7|1188062	inf	0.00166425	GO:0016021|integral component of membrane;GO:0055085|transmembrane transport
Aspni7|1188068	11.2397	0.00271535	GO:0006508|proteolysis;GO:0004190|aspartic-type endopeptidase activity
Aspni7|1188260	25.1905	0.00166425	GO:0016788|hydrolase activity, acting on ester bonds
Aspni7|1188361	3.46403	0.0302901
Aspni7|1201897	47.6614	0.0241714	GO:0004356|glutamate-ammonia ligase activity;GO:0006807|nitrogen compound metabolic process
Aspni7|1206763	87.1223	0.02718	GO:0003333|amino acid transmembrane transport;GO:0006810|transport;GO:0055085|transmembrane transport;GO:0016020|membrane;GO:0015171|amino acid transmembrane transporter activity
Aspni7|1207056	inf	0.00166425
Aspni7|1209349	inf	0.00166425
Aspni7|1209394	inf	0.00271535
Aspni7|1211808	34.4614	0.011597
Aspni7|1218293	34.7143	0.0122421	GO:0016788|hydrolase activity, acting on ester bonds
Aspni7|1220663	3.80881	0.00166425
Aspni7|1223842	6.02537	0.0137578	GO:0055114|oxidation-reduction process;GO:0016491|oxidoreductase activity;GO:0050660|flavin adenine dinucleotide binding;GO:0008762|UDP-N-acetylmuramate dehydrogenase activity
Aspni7|138257	3.62708	0.0373716	GO:0006412|translation;GO:0005840|ribosome;GO:0003735|structural constituent of ribosome;GO:0005622|intracellular
Aspni7|178461	7.94089	0.00166425	GO:0009116|nucleoside metabolic process;GO:0055114|oxidation-reduction process;GO:0050661|NADP binding;GO:0006098|pentose-phosphate shunt;GO:0004616|phosphogluconate dehydrogenase (decarboxylating) activity;GO:0003824|catalytic activity
Aspni7|187248	3.39582	0.0160695
Aspni7|187803	20.3206	0.0379041	GO:0006412|translation;GO:0005840|ribosome;GO:0003735|structural constituent of ribosome
Aspni7|200307	22.6797	0.0266198
Aspni7|201546	20.0449	0.0425545	GO:0016020|membrane
Aspni7|212802	8.40577	0.0236901	GO:0005515|protein binding
Aspni7|225672	4.50304	0.0447053
Aspni7|37041	15.5434	0.0362088
Aspni7|38455	inf	0.00166425
Aspni7|39287	33.8875	0.011597
Aspni7|40387	35.2593	0.0101948
Aspni7|44205	5.39006	0.0331918
Aspni7|52578	2.65627	0.0202056	GO:0006412|translation;GO:0006807|nitrogen compound metabolic process;GO:0005840|ribosome;GO:0016810|hydrolase activity, acting on carbon-nitrogen (but not peptide) bonds;GO:0003735|structural constituent of ribosome;GO:0005622|intracellular
Aspni7|52783	28.1145	0.0443188
	KEEG enrichment
	GO term Enrichment (high fold change)

## Sheet: AN GO UP
DMEM vs Cell
Total up-regulated genes in Cell compared to DMEM (2-fold, minimum expression of 4, and significant difference): 203
GO
Annotation term	Description	# proteins in study set with annotation term	# proteins in study set without annotation term	# other proteins with annotation term	# other proteins without annotation term	Over/Under-represented	p-value (corrected)	ProteinIDs
GO:0005840|ribosome		12	191	82	11625	Over-represented	2.62733e+06	Aspni7|1144550, Aspni7|1171151, Aspni7|1155305, Aspni7|1135631, Aspni7|1135869, Aspni7|1147963, Aspni7|52578, Aspni7|138257, Aspni7|1147478, Aspni7|1158491, Aspni7|187803, Aspni7|1145717
GO:0006412|translation		12	191	81	11626	Over-represented	2.62733e+06	Aspni7|1144550, Aspni7|1171151, Aspni7|1155305, Aspni7|1135631, Aspni7|1135869, Aspni7|1147963, Aspni7|52578, Aspni7|138257, Aspni7|1147478, Aspni7|1158491, Aspni7|187803, Aspni7|1145717
GO:0003735|structural constituent of ribosome		12	191	84	11623	Over-represented	2.62733e+06	Aspni7|1144550, Aspni7|1171151, Aspni7|1155305, Aspni7|1135631, Aspni7|1135869, Aspni7|1147963, Aspni7|52578, Aspni7|138257, Aspni7|1147478, Aspni7|1158491, Aspni7|187803, Aspni7|1145717
GO:0044237|cellular metabolic process		53	150	1475	10232	Over-represented	7.29591e+06	Aspni7|1144550, Aspni7|1142257, Aspni7|1135869, Aspni7|1146146, Aspni7|1121186, Aspni7|1146378, Aspni7|1147963, Aspni7|1172785, Aspni7|1129216, Aspni7|1117390, Aspni7|1180881, Aspni7|1147902, Aspni7|1171151, Aspni7|1144628, Aspni7|1163286, Aspni7|1158491, Aspni7|1143951, Aspni7|1015572, Aspni7|1124700, Aspni7|1155305, Aspni7|1141315, Aspni7|1086420, Aspni7|1145818, Aspni7|1185293, Aspni7|1168053,…
GO:0005198|structural molecule activity		12	191	97	11610	Over-represented	7.29591e+06	Aspni7|1144550, Aspni7|1171151, Aspni7|1155305, Aspni7|1135631, Aspni7|1135869, Aspni7|1147963, Aspni7|52578, Aspni7|138257, Aspni7|1147478, Aspni7|1158491, Aspni7|187803, Aspni7|1145717
GO:1901564|organonitrogen compound metabolic process		19	184	276	11431	Over-represented	8.58343e+06	Aspni7|1180881, Aspni7|1098546, Aspni7|1142257, Aspni7|1143346, Aspni7|1146146, Aspni7|1162705, Aspni7|1107073, Aspni7|1146378, Aspni7|1124700, Aspni7|1163286, Aspni7|1102323, Aspni7|1146344, Aspni7|1141315, Aspni7|1086420, Aspni7|1165604, Aspni7|1117390, Aspni7|1121585, Aspni7|178461, Aspni7|1161480
GO:0030529|ribonucleoprotein complex		12	191	104	11603	Over-represented	8.58343e+06	Aspni7|1144550, Aspni7|1171151, Aspni7|1155305, Aspni7|1135631, Aspni7|1135869, Aspni7|1147963, Aspni7|52578, Aspni7|138257, Aspni7|1147478, Aspni7|1158491, Aspni7|187803, Aspni7|1145717
GO:0044281|small molecule metabolic process		20	183	300	11407	Over-represented	8.58343e+06	Aspni7|1180881, Aspni7|1098546, Aspni7|1183487, Aspni7|1142257, Aspni7|1146146, Aspni7|1162705, Aspni7|1107073, Aspni7|1146378, Aspni7|1124700, Aspni7|1163286, Aspni7|1102323, Aspni7|1146344, Aspni7|1141315, Aspni7|1086420, Aspni7|1165604, Aspni7|1117390, Aspni7|1121585, Aspni7|178461, Aspni7|1161480, Aspni7|1098768
GO:0043232|intracellular non-membrane-bounded organelle		12	191	111	11596	Over-represented	0.000110350257208	Aspni7|1144550, Aspni7|1171151, Aspni7|1155305, Aspni7|1135631, Aspni7|1135869, Aspni7|1147963, Aspni7|52578, Aspni7|138257, Aspni7|1147478, Aspni7|1158491, Aspni7|187803, Aspni7|1145717
GO:0008152|metabolic process		89	114	3231	8476	Over-represented	0.000110350257208	Aspni7|1201897, Aspni7|1115446, Aspni7|1115442, Aspni7|1135869, Aspni7|1146146, Aspni7|1163108, Aspni7|1171151, Aspni7|1142257, Aspni7|1136064, Aspni7|1184080, Aspni7|1147478, Aspni7|1098546, Aspni7|1161480, Aspni7|1179433, Aspni7|1141344, Aspni7|1223842, Aspni7|1144550, Aspni7|1172303, Aspni7|1144628, Aspni7|1162705, Aspni7|1146378, Aspni7|1147963, Aspni7|1117390, Aspni7|1024820, Aspni7|1144794,…
GO:0043228|non-membrane-bounded organelle		12	191	111	11596	Over-represented	0.000110350257208	Aspni7|1144550, Aspni7|1171151, Aspni7|1155305, Aspni7|1135631, Aspni7|1135869, Aspni7|1147963, Aspni7|52578, Aspni7|138257, Aspni7|1147478, Aspni7|1158491, Aspni7|187803, Aspni7|1145717
GO:0044444|cytoplasmic part		15	188	216	11491	Over-represented	0.000803643402955	Aspni7|1144550, Aspni7|1171151, Aspni7|1122987, Aspni7|1155305, Aspni7|1135631, Aspni7|1135869, Aspni7|1147963, Aspni7|52578, Aspni7|1028538, Aspni7|138257, Aspni7|1147478, Aspni7|1158491, Aspni7|187803, Aspni7|1113287, Aspni7|1145717
GO:0044267|cellular protein metabolic process		19	184	336	11371	Over-represented	0.000803643402955	Aspni7|1144550, Aspni7|1171151, Aspni7|1122987, Aspni7|1155305, Aspni7|1152644, Aspni7|1091487, Aspni7|1135869, Aspni7|1185293, Aspni7|1182097, Aspni7|1015572, Aspni7|1147963, Aspni7|1135631, Aspni7|138257, Aspni7|1147478, Aspni7|1158491, Aspni7|1168053, Aspni7|52578, Aspni7|187803, Aspni7|1145717
GO:0071704|organic substance metabolic process		55	148	1768	9939	Over-represented	0.000890098413254	Aspni7|1144550, Aspni7|1144628, Aspni7|1135869, Aspni7|1146146, Aspni7|1162705, Aspni7|1146378, Aspni7|1147963, Aspni7|1166076, Aspni7|1117390, Aspni7|1180881, Aspni7|1147902, Aspni7|1171151, Aspni7|1142257, Aspni7|1163286, Aspni7|1158491, Aspni7|1143346, Aspni7|1015572, Aspni7|1144794, Aspni7|1124700, Aspni7|1155305, Aspni7|1141315, Aspni7|1086420, Aspni7|1145818, Aspni7|1185293, Aspni7|1168053,…
GO:0046914|transition metal ion binding		2	201	908	10799	Under-represented	0.00157068005601	Aspni7|1024820, Aspni7|1148662
GO:0006520|cellular amino acid metabolic process		11	192	127	11580	Over-represented	0.00157068005601	Aspni7|1098546, Aspni7|1146344, Aspni7|1162705, Aspni7|1107073, Aspni7|1146378, Aspni7|1124700, Aspni7|1102323, Aspni7|1161480, Aspni7|1165604, Aspni7|1117390, Aspni7|1121585
GO:0005622|intracellular		11	192	131	11576	Over-represented	0.00183163496123	Aspni7|1144550, Aspni7|1171151, Aspni7|1144628, Aspni7|1135631, Aspni7|1158491, Aspni7|1147963, Aspni7|52578, Aspni7|138257, Aspni7|1155305, Aspni7|1145702, Aspni7|1145717
GO:1901566|organonitrogen compound biosynthetic process		10	193	115	11592	Over-represented	0.00303194641813	Aspni7|1142257, Aspni7|1143346, Aspni7|1146146, Aspni7|1107073, Aspni7|1146378, Aspni7|1180881, Aspni7|1163286, Aspni7|1102323, Aspni7|1141315, Aspni7|1165604
GO:0043169|cation binding		4	199	1078	10629	Under-represented	0.0030705257465	Aspni7|1024820, Aspni7|1113287, Aspni7|1143951, Aspni7|1148662
GO:0046872|metal ion binding		4	199	1067	10640	Under-represented	0.0030705257465	Aspni7|1024820, Aspni7|1113287, Aspni7|1143951, Aspni7|1148662
GO:0019538|protein metabolic process		22	181	495	11212	Over-represented	0.00332528600212	Aspni7|1144550, Aspni7|1135869, Aspni7|1147963, Aspni7|1171151, Aspni7|1158491, Aspni7|1015572, Aspni7|1182097, Aspni7|1147478, Aspni7|1185293, Aspni7|1168053, Aspni7|187803, Aspni7|1145717, Aspni7|1122987, Aspni7|1091487, Aspni7|1160111, Aspni7|1144751, Aspni7|1152644, Aspni7|1135631, Aspni7|52578, Aspni7|138257, Aspni7|1155305, Aspni7|1188068
GO:0044238|primary metabolic process		51	152	1676	10031	Over-represented	0.00332528600212	Aspni7|1144550, Aspni7|1144628, Aspni7|1135869, Aspni7|1162705, Aspni7|1146378, Aspni7|1147963, Aspni7|1166076, Aspni7|1117390, Aspni7|1180881, Aspni7|1147902, Aspni7|1171151, Aspni7|1142257, Aspni7|1158491, Aspni7|1015572, Aspni7|1144794, Aspni7|1124700, Aspni7|1173782, Aspni7|1141315, Aspni7|1086420, Aspni7|1147478, Aspni7|1185293, Aspni7|1168053, Aspni7|187803, Aspni7|1146344, Aspni7|1148662, …
GO:0019752|carboxylic acid metabolic process		12	191	180	11527	Over-represented	0.00485211370204	Aspni7|1098546, Aspni7|1146344, Aspni7|1162705, Aspni7|1107073, Aspni7|1146378, Aspni7|1124700, Aspni7|1102323, Aspni7|1161480, Aspni7|1183487, Aspni7|1165604, Aspni7|1117390, Aspni7|1121585
GO:0043436|oxoacid metabolic process		12	191	181	11526	Over-represented	0.00488517552547	Aspni7|1098546, Aspni7|1146344, Aspni7|1162705, Aspni7|1107073, Aspni7|1146378, Aspni7|1124700, Aspni7|1102323, Aspni7|1161480, Aspni7|1183487, Aspni7|1165604, Aspni7|1117390, Aspni7|1121585
GO:0006082|organic acid metabolic process		12	191	182	11525	Over-represented	0.00492533743322	Aspni7|1098546, Aspni7|1146344, Aspni7|1162705, Aspni7|1107073, Aspni7|1146378, Aspni7|1124700, Aspni7|1102323, Aspni7|1161480, Aspni7|1183487, Aspni7|1165604, Aspni7|1117390, Aspni7|1121585
GO:1901605|alpha-amino acid metabolic process		7	196	60	11647	Over-represented	0.00539891650097	Aspni7|1098546, Aspni7|1161480, Aspni7|1107073, Aspni7|1146378, Aspni7|1102323, Aspni7|1165604, Aspni7|1121585
GO:0008150|biological_process		106	97	4592	7115	Over-represented	0.00706745425771	Aspni7|1201897, Aspni7|1115446, Aspni7|1115442, Aspni7|1135869, Aspni7|1146146, Aspni7|1107325, Aspni7|1163108, Aspni7|1171151, Aspni7|1142257, Aspni7|1161552, Aspni7|1184080, Aspni7|1031996, Aspni7|1147478, Aspni7|1206763, Aspni7|1163286, Aspni7|1098546, Aspni7|1161480, Aspni7|1179433, Aspni7|1028538, Aspni7|1141344, Aspni7|1003271, Aspni7|1144550, Aspni7|1172303, Aspni7|1144628, Aspni7|1162705,…
GO:1901659|glycosyl compound biosynthetic process		4	199	14	11693	Over-represented	0.00706745425771	Aspni7|1165604, Aspni7|1141315, Aspni7|1142257, Aspni7|1180881
GO:0003674|molecular_function		121	82	5443	6264	Over-represented	0.00706745425771	Aspni7|1201897, Aspni7|1115446, Aspni7|1115442, Aspni7|1135869, Aspni7|1146146, Aspni7|1146392, Aspni7|1107325, Aspni7|1163108, Aspni7|1171151, Aspni7|1142257, Aspni7|1161552, Aspni7|1184080, Aspni7|1108861, Aspni7|1147478, Aspni7|1206763, Aspni7|1163286, Aspni7|1098546, Aspni7|1161480, Aspni7|1179433, Aspni7|1028538, Aspni7|1141344, Aspni7|1003271, Aspni7|1144550, Aspni7|1172303, Aspni7|1144628,…
GO:0042455|ribonucleoside biosynthetic process		4	199	14	11693	Over-represented	0.00706745425771	Aspni7|1165604, Aspni7|1141315, Aspni7|1142257, Aspni7|1180881
GO:0009163|nucleoside biosynthetic process		4	199	14	11693	Over-represented	0.00706745425771	Aspni7|1165604, Aspni7|1141315, Aspni7|1142257, Aspni7|1180881
GO:0044710|single-organism metabolic process		44	159	1448	10259	Over-represented	0.0075029966255	Aspni7|1142257, Aspni7|1146146, Aspni7|1162705, Aspni7|1144743, Aspni7|1146501, Aspni7|1117390, Aspni7|1180881, Aspni7|1147902, Aspni7|1115442, Aspni7|1163286, Aspni7|1024820, Aspni7|1143346, Aspni7|1143951, Aspni7|1124700, Aspni7|1136064, Aspni7|1141315, Aspni7|1086420, Aspni7|1183487, Aspni7|1184080, Aspni7|1146344, Aspni7|1139489, Aspni7|1122987, Aspni7|1163373, Aspni7|1146378, Aspni7|1165604,…
GO:0009987|cellular process		63	140	2357	9350	Over-represented	0.00866383060348	Aspni7|1144550, Aspni7|1142257, Aspni7|1135869, Aspni7|1146146, Aspni7|1121186, Aspni7|1146378, Aspni7|1147963, Aspni7|1172785, Aspni7|1129216, Aspni7|1117390, Aspni7|1180881, Aspni7|1147902, Aspni7|1171151, Aspni7|1188062, Aspni7|1144628, Aspni7|1163286, Aspni7|1158491, Aspni7|1143951, Aspni7|1015572, Aspni7|1101605, Aspni7|1124700, Aspni7|1155305, Aspni7|138257, Aspni7|1141315, Aspni7|1108861, …
GO:0044249|cellular biosynthetic process		24	179	650	11057	Over-represented	0.0173389780943	Aspni7|1144550, Aspni7|1144628, Aspni7|1135869, Aspni7|1146146, Aspni7|1146378, Aspni7|1147963, Aspni7|1171151, Aspni7|1142257, Aspni7|1158491, Aspni7|1180881, Aspni7|1163286, Aspni7|1141315, Aspni7|1147478, Aspni7|187803, Aspni7|1148662, Aspni7|1145717, Aspni7|1139489, Aspni7|1165604, Aspni7|1135631, Aspni7|1107073, Aspni7|52578, Aspni7|1102323, Aspni7|138257, Aspni7|1155305
GO:0016874|ligase activity		9	194	133	11574	Over-represented	0.020948884544	Aspni7|1201897, Aspni7|1162705, Aspni7|1107073, Aspni7|1146378, Aspni7|1124700, Aspni7|1031996, Aspni7|1165604, Aspni7|1164728, Aspni7|1117390
GO:0032991|macromolecular complex		15	188	328	11379	Over-represented	0.0223078432082	Aspni7|1144550, Aspni7|1171151, Aspni7|1155305, Aspni7|1142257, Aspni7|1135631, Aspni7|1135869, Aspni7|1147963, Aspni7|52578, Aspni7|1166084, Aspni7|138257, Aspni7|1147478, Aspni7|1158491, Aspni7|187803, Aspni7|1113287, Aspni7|1145717
GO:1901576|organic substance biosynthetic process		25	178	709	10998	Over-represented	0.0249912376207	Aspni7|1144550, Aspni7|1144628, Aspni7|1135869, Aspni7|1146146, Aspni7|1146378, Aspni7|1147963, Aspni7|1171151, Aspni7|1142257, Aspni7|1158491, Aspni7|1143346, Aspni7|1180881, Aspni7|1163286, Aspni7|1141315, Aspni7|1147478, Aspni7|187803, Aspni7|1148662, Aspni7|1145717, Aspni7|1139489, Aspni7|1165604, Aspni7|1135631, Aspni7|1107073, Aspni7|52578, Aspni7|1102323, Aspni7|138257, Aspni7|1155305
GO:1901657|glycosyl compound metabolic process		6	197	61	11646	Over-represented	0.0249912376207	Aspni7|1142257, Aspni7|1180881, Aspni7|1141315, Aspni7|1086420, Aspni7|1165604, Aspni7|178461
GO:0009116|nucleoside metabolic process		6	197	61	11646	Over-represented	0.0249912376207	Aspni7|1142257, Aspni7|1180881, Aspni7|1141315, Aspni7|1086420, Aspni7|1165604, Aspni7|178461
GO:0008270|zinc ion binding		2	201	670	11037	Under-represented	0.0274909393634	Aspni7|1024820, Aspni7|1148662
GO:1901137|carbohydrate derivative biosynthetic process		5	198	42	11665	Over-represented	0.0291577282093	Aspni7|1165604, Aspni7|1143346, Aspni7|1141315, Aspni7|1142257, Aspni7|1180881
GO:0046129|purine ribonucleoside biosynthetic process		3	200	11	11696	Over-represented	0.0357677095896	Aspni7|1165604, Aspni7|1141315, Aspni7|1142257
GO:0006413|translational initiation		3	200	11	11696	Over-represented	0.0357677095896	Aspni7|1172785, Aspni7|1163108, Aspni7|1178851
GO:0042451|purine nucleoside biosynthetic process		3	200	11	11696	Over-represented	0.0357677095896	Aspni7|1165604, Aspni7|1141315, Aspni7|1142257
GO:0009152|purine ribonucleotide biosynthetic process		3	200	12	11695	Over-represented	0.0431701986611	Aspni7|1165604, Aspni7|1141315, Aspni7|1142257
GO:0009119|ribonucleoside metabolic process		4	199	28	11679	Over-represented	0.0448637009123	Aspni7|1165604, Aspni7|1141315, Aspni7|1142257, Aspni7|1180881
GO:0009260|ribonucleotide biosynthetic process		3	200	13	11694	Over-represented	0.048487181692	Aspni7|1165604, Aspni7|1141315, Aspni7|1142257
GO:0046390|ribose phosphate biosynthetic process		3	200	13	11694	Over-represented	0.048487181692	Aspni7|1165604, Aspni7|1141315, Aspni7|1142257
GO:0044723|single-organism carbohydrate metabolic process		7	196	100	11607	Over-represented	0.048487181692	Aspni7|1139489, Aspni7|1122987, Aspni7|1148559, Aspni7|178461, Aspni7|1183487, Aspni7|1113287, Aspni7|1147902
MEROPS
Annotation term	Description	# proteins in study set with annotation term	# proteins in study set without annotation term	# other proteins with annotation term	# other proteins without annotation term	Over/Under-represented	p-value (corrected)	ProteinIDs
MEROPS: C26	MEROPS hit	3	200	6	11701	Over-represented	0.0121584233307	Aspni7|1165604, Aspni7|1123413, Aspni7|1115442
secondary metabolism
Annotation term	Description	# proteins in study set with annotation term	# proteins in study set without annotation term	# other proteins with annotation term	# other proteins without annotation term	Over/Under-represented	p-value (corrected)	ProteinIDs
Cluster 33	Part of secondary metabolism cluster 33	4	199	10	11697	Over-represented	0.0048064391461	Aspni7|1105540, Aspni7|1121176, Aspni7|1121186, Aspni7|1164728
KEGG
Annotation term	Description	# proteins in study set with annotation term	# proteins in study set without annotation term	# other proteins with annotation term	# other proteins without annotation term	Over/Under-represented	p-value (corrected)	ProteinIDs
KEGG second level: Overview		24	179	383	11324	Over-represented	1.61044e+06	Aspni7|1201897, Aspni7|1142378, Aspni7|1121186, Aspni7|1116309, Aspni7|1147902, Aspni7|1136064, Aspni7|1024820, Aspni7|1174007, Aspni7|1173782, Aspni7|1031996, Aspni7|1180486, Aspni7|1146501, Aspni7|1128692, Aspni7|1183259, Aspni7|1147749, Aspni7|1098546, Aspni7|1161480, Aspni7|1102323, Aspni7|1118079, Aspni7|1143375, Aspni7|1141344, Aspni7|1113287, Aspni7|1183487, Aspni7|1121585
KEGG second level: Translation		21	182	300	11407	Over-represented	1.61044e+06	Aspni7|1144550, Aspni7|1171151, Aspni7|1144101, Aspni7|187248, Aspni7|1135631, Aspni7|1135869, Aspni7|1172785, Aspni7|1162705, Aspni7|1142614, Aspni7|1124700, Aspni7|1155305, Aspni7|138257, Aspni7|1178851, Aspni7|1142561, Aspni7|1158491, Aspni7|1148351, Aspni7|1117390, Aspni7|1147963, Aspni7|1163108, Aspni7|1145717, Aspni7|1147478
KEGG third level: Carbon metabolism		14	189	130	11577	Over-represented	1.61044e+06	Aspni7|1098546, Aspni7|1146501, Aspni7|1024820, Aspni7|1161480, Aspni7|1136064, Aspni7|1143375, Aspni7|1031996, Aspni7|1183259, Aspni7|1183487, Aspni7|1141344, Aspni7|1113287, Aspni7|1147902, Aspni7|1147749, Aspni7|1121585
KEGG third level: Ribosome		13	190	95	11612	Over-represented	1.61044e+06	Aspni7|1144550, Aspni7|1171151, Aspni7|1147478, Aspni7|1135631, Aspni7|1135869, Aspni7|1142614, Aspni7|1147963, Aspni7|1155305, Aspni7|138257, Aspni7|1144101, Aspni7|1158491, Aspni7|1148351, Aspni7|1145717
KEGG third level: Alanine, aspartate and glutamate metabolism		9	194	39	11668	Over-represented	1.61044e+06	Aspni7|1201897, Aspni7|1115442, Aspni7|1142378, Aspni7|1146378, Aspni7|52578, Aspni7|1086420, Aspni7|1164950, Aspni7|1146344, Aspni7|1123413
KEGG second level: Amino acid metabolism		26	177	485	11222	Over-represented	4.84743e+06	Aspni7|1201897, Aspni7|1115442, Aspni7|1136434, Aspni7|1121186, Aspni7|1146378, Aspni7|1024820, Aspni7|1174007, Aspni7|1086420, Aspni7|1184080, Aspni7|1146344, Aspni7|1142378, Aspni7|1098768, Aspni7|1146501, Aspni7|1128692, Aspni7|1164950, Aspni7|1183259, Aspni7|1098546, Aspni7|1161480, Aspni7|1148193, Aspni7|52578, Aspni7|1102323, Aspni7|1118079, Aspni7|1143375, Aspni7|1123413, Aspni7|1141344, A…
KEGG first level: Metabolism		60	143	1822	9885	Over-represented	571135	Aspni7|1201897, Aspni7|1172303, Aspni7|1115442, Aspni7|1136434, Aspni7|1115461, Aspni7|1121186, Aspni7|1146378, Aspni7|1188361, Aspni7|1129216, Aspni7|1147902, Aspni7|1164950, Aspni7|1097836, Aspni7|1174007, Aspni7|1146146, Aspni7|1142257, Aspni7|1163286, Aspni7|1146501, Aspni7|1024820, Aspni7|1143346, Aspni7|1144794, Aspni7|1136064, Aspni7|1085687, Aspni7|1141315, Aspni7|1031996, Aspni7|1145818,…
KEGG second level: Carbohydrate metabolism		25	178	476	11231	Over-represented	8.72848e+06	Aspni7|1201897, Aspni7|1172303, Aspni7|1115442, Aspni7|1147902, Aspni7|1024820, Aspni7|1143346, Aspni7|1144794, Aspni7|1136064, Aspni7|1031996, Aspni7|1145818, Aspni7|1183487, Aspni7|1179759, Aspni7|1139489, Aspni7|1146501, Aspni7|1183259, Aspni7|1147749, Aspni7|1148559, Aspni7|1148193, Aspni7|1102323, Aspni7|1118079, Aspni7|1143375, Aspni7|1218293, Aspni7|1161341, Aspni7|1141344, Aspni7|1113287
KEGG second level: Energy metabolism		14	189	185	11522	Over-represented	0.000438434432168	Aspni7|1201897, Aspni7|1121585, Aspni7|1129216, Aspni7|1142257, Aspni7|1024820, Aspni7|1146344, Aspni7|1136064, Aspni7|1143375, Aspni7|1031996, Aspni7|1141344, Aspni7|1113287, Aspni7|1147902, Aspni7|1188361, Aspni7|1003271
KEGG first level: Genetic Information Processing		30	173	741	10966	Over-represented	0.000966368089588	Aspni7|1144550, Aspni7|1129204, Aspni7|1135869, Aspni7|1162705, Aspni7|1147963, Aspni7|1117390, Aspni7|1148351, Aspni7|1163108, Aspni7|1027386, Aspni7|1141643, Aspni7|1171151, Aspni7|1158491, Aspni7|1124700, Aspni7|1147478, Aspni7|187248, Aspni7|1145717, Aspni7|1122987, Aspni7|1142561, Aspni7|1182097, Aspni7|1178851, Aspni7|1165624, Aspni7|1144101, Aspni7|1172785, Aspni7|1110815, Aspni7|1122741, …
KEGG third level: Pyruvate metabolism		7	196	63	11644	Over-represented	0.00849082095626	Aspni7|1148193, Aspni7|1102323, Aspni7|1143375, Aspni7|1031996, Aspni7|1145818, Aspni7|1183487, Aspni7|1183259
KEGG third level: Citrate cycle (TCA cycle)		5	198	33	11674	Over-represented	0.018595369282	Aspni7|1136064, Aspni7|1183259, Aspni7|1143375, Aspni7|1031996, Aspni7|1147749
KEGG third level: Biosynthesis of amino acids		11	192	185	11522	Over-represented	0.0210399455752	Aspni7|1201897, Aspni7|1128692, Aspni7|1142378, Aspni7|1121186, Aspni7|1102323, Aspni7|1118079, Aspni7|1031996, Aspni7|1113287, Aspni7|1147902, Aspni7|1147749, Aspni7|1174007
KEGG third level: Glycolysis / Gluconeogenesis		7	196	85	11622	Over-represented	0.035581895415	Aspni7|1183259, Aspni7|1024820, Aspni7|1144794, Aspni7|1148193, Aspni7|1141344, Aspni7|1113287, Aspni7|1147902
KEGG third level: Salmonella infection		4	199	23	11684	Over-represented	0.0361609368251	Aspni7|1094967, Aspni7|1013899, Aspni7|1147731, Aspni7|1141613

## Sheet: AN DOWN
ID pro	fold chage	q value	GO annotation (terminal nodes only)
Aspni7|1001621	inf	0.00166425
Aspni7|1003256	18.1949	0.033756
Aspni7|1008733	inf	0.00166425	GO:0016021|integral component of membrane;GO:0055085|transmembrane transport
Aspni7|1009085	inf	0.00440641
Aspni7|1015404	inf	0.00440641
Aspni7|1017685	inf	0.00271535
Aspni7|1021657	inf	0.00166425	GO:0016021|integral component of membrane;GO:0006950|response to stress
Aspni7|1025436	inf	0.00166425
Aspni7|1027184	inf	0.00946636
Aspni7|1032373	inf	0.00166425
Aspni7|1035098	inf	0.00166425
Aspni7|1035138	inf	0.0101948
Aspni7|1035868	inf	0.00166425	GO:0009916|alternative oxidase activity;GO:0055114|oxidation-reduction process
Aspni7|1039604	inf	0.00166425
Aspni7|1081232	inf	0.00166425
Aspni7|1082412	inf	0.00351761	GO:0016491|oxidoreductase activity;GO:0055114|oxidation-reduction process;GO:0050660|flavin adenine dinucleotide binding
Aspni7|1083192	inf	0.00166425
Aspni7|1087288	inf	0.00166425	GO:0016491|oxidoreductase activity;GO:0055114|oxidation-reduction process
Aspni7|1096582	inf	0.00857215
Aspni7|1097906	inf	0.00440641	GO:0008152|metabolic process;GO:0016747|transferase activity, transferring acyl groups other than amino-acyl groups
Aspni7|1098338	inf	0.00271535
Aspni7|1099208	inf	0.00166425
Aspni7|1101083	inf	0.00271535	GO:0006281|DNA repair;GO:0030915|Smc5-Smc6 complex
Aspni7|1101150	inf	0.00524661	GO:0016021|integral component of membrane;GO:0055085|transmembrane transport;GO:0022857|transmembrane transporter activity
Aspni7|1101191	inf	0.00166425	GO:0016021|integral component of membrane;GO:0055085|transmembrane transport;GO:0022857|transmembrane transporter activity
Aspni7|1101794	7.80604	0.00166425	GO:0016491|oxidoreductase activity;GO:0055114|oxidation-reduction process;GO:0050660|flavin adenine dinucleotide binding
Aspni7|1103255	inf	0.00166425	GO:0000981|sequence-specific DNA binding RNA polymerase II transcription factor activity;GO:0008270|zinc ion binding;GO:0006355|regulation of transcription, DNA-templated;GO:0005634|nucleus
Aspni7|1104385	6.62706	0.0362088	GO:0016021|integral component of membrane;GO:0008272|sulfate transport;GO:0015116|sulfate transmembrane transporter activity
Aspni7|1106607	inf	0.00271535	GO:0000981|sequence-specific DNA binding RNA polymerase II transcription factor activity;GO:0008270|zinc ion binding;GO:0006355|regulation of transcription, DNA-templated;GO:0005634|nucleus
Aspni7|1110109	inf	0.00166425
Aspni7|1110290	inf	0.00351761	GO:0003824|catalytic activity;GO:0008152|metabolic process
Aspni7|1111230	inf	0.00351761
Aspni7|1114901	inf	0.00440641	GO:0008474|palmitoyl-(protein) hydrolase activity;GO:0006464|cellular protein modification process
Aspni7|1114947	inf	0.00166425	GO:0009058|biosynthetic process;GO:0030170|pyridoxal phosphate binding
Aspni7|1115148	inf	0.00351761	GO:0005515|protein binding
Aspni7|1115362	5.71919	0.011597	GO:0016491|oxidoreductase activity;GO:0055114|oxidation-reduction process
Aspni7|1115367	inf	0.00166425	GO:0016021|integral component of membrane;GO:0055085|transmembrane transport;GO:0022857|transmembrane transporter activity
Aspni7|1116028	inf	0.00166425	GO:0016021|integral component of membrane;GO:0005381|iron ion transmembrane transporter activity;GO:0034755|iron ion transmembrane transport
Aspni7|1116766	46.104	0.00166425	GO:0004096|catalase activity;GO:0055114|oxidation-reduction process;GO:0020037|heme binding
Aspni7|1117213	inf	0.00166425	GO:0008484|sulfuric ester hydrolase activity;GO:0008152|metabolic process
Aspni7|1117410	inf	0.00606961	GO:0006725|cellular aromatic compound metabolic process;GO:0016830|carbon-carbon lyase activity
Aspni7|1118648	inf	0.00166425	GO:0000981|sequence-specific DNA binding RNA polymerase II transcription factor activity;GO:0008270|zinc ion binding;GO:0006355|regulation of transcription, DNA-templated;GO:0005634|nucleus
Aspni7|1119170	inf	0.00166425	GO:0055114|oxidation-reduction process;GO:0016620|oxidoreductase activity, acting on the aldehyde or oxo group of donors, NAD or NADP as acceptor
Aspni7|1121819	inf	0.00271535	GO:0016491|oxidoreductase activity;GO:0055114|oxidation-reduction process
Aspni7|1122334	inf	0.00166425	GO:0003676|nucleic acid binding;GO:0004386|helicase activity;GO:0005524|ATP binding
Aspni7|1122958	inf	0.00166425	GO:0070403|NAD+ binding
Aspni7|1123274	inf	0.00166425
Aspni7|1123279	6.78214	0.0315418	GO:0016491|oxidoreductase activity;GO:0055114|oxidation-reduction process
Aspni7|1123739	inf	0.00857215	GO:0016810|hydrolase activity, acting on carbon-nitrogen (but not peptide) bonds;GO:0006807|nitrogen compound metabolic process
Aspni7|1125357	inf	0.00166425	GO:0008270|zinc ion binding;GO:0004089|carbonate dehydratase activity
Aspni7|1125956	inf	0.00166425	GO:0004408|holocytochrome-c synthase activity;GO:0005739|mitochondrion
Aspni7|1126209	inf	0.00166425	GO:0005975|carbohydrate metabolic process;GO:0004553|hydrolase activity, hydrolyzing O-glycosyl compounds
Aspni7|1126318	3.30097	0.0160695	GO:0004601|peroxidase activity;GO:0006979|response to oxidative stress;GO:0055114|oxidation-reduction process;GO:0020037|heme binding
Aspni7|1126928	inf	0.0160695	GO:0016846|carbon-sulfur lyase activity;GO:0008152|metabolic process
Aspni7|1130457	inf	0.00271535
Aspni7|1130700	inf	0.00166425
Aspni7|1132199	inf	0.00524661
Aspni7|1132362	inf	0.00166425
Aspni7|1133198	inf	0.00694503	GO:0016021|integral component of membrane;GO:0004671|protein C-terminal S-isoprenylcysteine carboxyl O-methyltransferase activity;GO:0006481|C-terminal protein methylation
Aspni7|1133548	inf	0.00776301
Aspni7|1134948	inf	0.0486342
Aspni7|1135602	inf	0.00271535
Aspni7|1135773	inf	0.00166425
Aspni7|1136172	inf	0.00606961
Aspni7|1137286	inf	0.00351761
Aspni7|1137444	inf	0.00166425	GO:0051056|regulation of small GTPase mediated signal transduction;GO:0005622|intracellular;GO:0005085|guanyl-nucleotide exchange factor activity;GO:0007264|small GTPase mediated signal transduction
Aspni7|1137879	inf	0.00524661
Aspni7|1138004	inf	0.00351761
Aspni7|1138340	inf	0.00166425
Aspni7|1138775	inf	0.00166425
Aspni7|1140295	inf	0.00271535	GO:0005515|protein binding
Aspni7|1140371	inf	0.00166425	GO:0006413|translational initiation
Aspni7|1140532	inf	0.00166425	GO:0005524|ATP binding;GO:0004672|protein kinase activity;GO:0006468|protein phosphorylation
Aspni7|1141333	inf	0.00166425
Aspni7|1141371	2.7331	0.0241714	GO:0044262|cellular carbohydrate metabolic process;GO:0046912|transferase activity, transferring acyl groups, acyl groups converted into alkyl on transfer
Aspni7|1141391	7.62983	0.0266198	GO:0016021|integral component of membrane;GO:0046923|ER retention sequence binding;GO:0006621|protein retention in ER lumen
Aspni7|1141487	inf	0.00271535	GO:0000287|magnesium ion binding;GO:0008897|holo-[acyl-carrier-protein] synthase activity;GO:0009059|macromolecule biosynthetic process
Aspni7|1141531	inf	0.00166425
Aspni7|1142053	inf	0.00166425
Aspni7|1142060	inf	0.00776301
Aspni7|1142281	inf	0.00440641
Aspni7|1142752	inf	0.00166425
Aspni7|1142925	inf	0.00166425
Aspni7|1143258	2.97308	0.00776301	GO:0016209|antioxidant activity;GO:0016491|oxidoreductase activity;GO:0055114|oxidation-reduction process
Aspni7|1143299	inf	0.00271535
Aspni7|1143590	inf	0.00166425
Aspni7|1143715	inf	0.00166425
Aspni7|1143736	inf	0.00351761
Aspni7|1144192	4.73082	0.0160695	GO:0030554|adenyl nucleotide binding;GO:0055114|oxidation-reduction process;GO:0003824|catalytic activity;GO:0016491|oxidoreductase activity
Aspni7|1144552	inf	0.00857215
Aspni7|1144554	inf	0.00271535
Aspni7|1144588	inf	0.00166425
Aspni7|1144680	inf	0.00351761
Aspni7|1145037	inf	0.00351761
Aspni7|1145245	inf	0.00351761	GO:0005507|copper ion binding;GO:0005634|nucleus;GO:0003677|DNA binding;GO:0006355|regulation of transcription, DNA-templated;GO:0003700|sequence-specific DNA binding transcription factor activity
Aspni7|1145290	inf	0.00166425
Aspni7|1145607	inf	0.00351761	GO:0005975|carbohydrate metabolic process;GO:0004553|hydrolase activity, hydrolyzing O-glycosyl compounds
Aspni7|1145641	2.59991	0.0350299
Aspni7|1146101	inf	0.00166425	GO:0016021|integral component of membrane;GO:0055085|transmembrane transport
Aspni7|1146522	inf	0.0101948
Aspni7|1146539	inf	0.00166425	GO:0016491|oxidoreductase activity;GO:0008152|metabolic process
Aspni7|1146541	5.93382	0.0266198	GO:0016020|membrane;GO:0003824|catalytic activity
Aspni7|1146761	inf	0.00166425
Aspni7|1146843	inf	0.00166425
Aspni7|1146974	inf	0.00271535	GO:0006094|gluconeogenesis;GO:0004612|phosphoenolpyruvate carboxykinase (ATP) activity;GO:0005524|ATP binding
Aspni7|1147061	inf	0.00166425
Aspni7|1147114	inf	0.00166425
Aspni7|1147602	inf	0.02718
Aspni7|1147681	inf	0.00351761	GO:0015926|glucosidase activity
Aspni7|1147705	inf	0.00271535
Aspni7|1147788	inf	0.00440641
Aspni7|1148166	inf	0.0109253
Aspni7|1148327	2.68565	0.0326224	GO:0008152|metabolic process
Aspni7|1148421	inf	0.00166425	GO:0004601|peroxidase activity
Aspni7|1150222	inf	0.00166425
Aspni7|1150768	inf	0.00166425	GO:0016491|oxidoreductase activity;GO:0008270|zinc ion binding;GO:0055114|oxidation-reduction process
Aspni7|1151020	inf	0.00166425	GO:0006508|proteolysis;GO:0004222|metalloendopeptidase activity
Aspni7|1152372	inf	0.00166425	GO:0003677|DNA binding;GO:0005634|nucleus;GO:0008270|zinc ion binding;GO:0006351|transcription, DNA-templated
Aspni7|1152427	inf	0.00166425	GO:0042802|identical protein binding;GO:0005515|protein binding
Aspni7|1153148	inf	0.00524661	GO:0071008|U2-type post-mRNA release spliceosomal complex;GO:0000390|spliceosomal complex disassembly
Aspni7|1155959	inf	0.00351761
Aspni7|1156187	inf	0.00166425	GO:0000981|sequence-specific DNA binding RNA polymerase II transcription factor activity;GO:0008270|zinc ion binding;GO:0006355|regulation of transcription, DNA-templated;GO:0005634|nucleus
Aspni7|1156256	inf	0.00271535	GO:0003677|DNA binding;GO:0005634|nucleus;GO:0008270|zinc ion binding;GO:0006351|transcription, DNA-templated
Aspni7|1157914	inf	0.00166425	GO:0016491|oxidoreductase activity;GO:0055114|oxidation-reduction process;GO:0010181|FMN binding
Aspni7|1158300	inf	0.00166425	GO:0000981|sequence-specific DNA binding RNA polymerase II transcription factor activity;GO:0008270|zinc ion binding;GO:0006355|regulation of transcription, DNA-templated;GO:0005634|nucleus
Aspni7|1158844	inf	0.00166425	GO:0000981|sequence-specific DNA binding RNA polymerase II transcription factor activity;GO:0006355|regulation of transcription, DNA-templated;GO:0003677|DNA binding;GO:0005634|nucleus;GO:0008270|zinc ion binding;GO:0006351|transcription, DNA-templated
Aspni7|1159070	2.61832	0.0415503
Aspni7|1159127	inf	0.00351761
Aspni7|1159821	5.44269	0.00440641	GO:0006412|translation;GO:0005840|ribosome;GO:0003735|structural constituent of ribosome;GO:0005622|intracellular
Aspni7|1159842	inf	0.00166425	GO:0016021|integral component of membrane;GO:0055085|transmembrane transport
Aspni7|1160222	inf	0.00166425	GO:0016706|oxidoreductase activity, acting on paired donors, with incorporation or reduction of molecular oxygen, 2-oxoglutarate as one donor, and incorporation of one atom each of oxygen into both donors;GO:0055114|oxidation-reduction process;GO:0016491|oxidoreductase activity
Aspni7|1160728	inf	0.00606961
Aspni7|1161109	inf	0.00351761	GO:0016021|integral component of membrane;GO:0055085|transmembrane transport
Aspni7|1161293	inf	0.00166425	GO:0005737|cytoplasm;GO:0016787|hydrolase activity;GO:0016462|pyrophosphatase activity;GO:0030145|manganese ion binding
Aspni7|1161422	inf	0.00166425
Aspni7|1161450	inf	0.00166425
Aspni7|1161532	inf	0.00166425	GO:0016491|oxidoreductase activity;GO:0008270|zinc ion binding;GO:0055114|oxidation-reduction process
Aspni7|1161544	inf	0.00351761
Aspni7|1161822	inf	0.0182088	GO:0005515|protein binding
Aspni7|1162196	inf	0.00271535	GO:0032313|regulation of Rab GTPase activity;GO:0005097|Rab GTPase activator activity
Aspni7|1162328	inf	0.00166425	GO:0032313|regulation of Rab GTPase activity;GO:0005097|Rab GTPase activator activity
Aspni7|1162343	inf	0.00166425	GO:0046872|metal ion binding
Aspni7|1162936	inf	0.00166425
Aspni7|1163034	inf	0.011597	GO:0003676|nucleic acid binding;GO:0004523|RNA-DNA hybrid ribonuclease activity
Aspni7|1163661	inf	0.00166425
Aspni7|1164107	inf	0.00694503
Aspni7|1164493	inf	0.00351761
Aspni7|1164698	inf	0.00166425
Aspni7|1165164	inf	0.00166425
Aspni7|1165457	inf	0.00166425	GO:0016491|oxidoreductase activity;GO:0008152|metabolic process
Aspni7|1165554	inf	0.00271535
Aspni7|1165954	inf	0.00351761
Aspni7|1166175	inf	0.00166425
Aspni7|1166449	5.90976	0.0447053	GO:0016614|oxidoreductase activity, acting on CH-OH group of donors;GO:0055114|oxidation-reduction process;GO:0050660|flavin adenine dinucleotide binding
Aspni7|1166953	inf	0.00166425	GO:0003676|nucleic acid binding;GO:0004386|helicase activity;GO:0005524|ATP binding
Aspni7|1166969	inf	0.00166425	GO:0005515|protein binding
Aspni7|1168015	inf	0.00271535
Aspni7|1168171	inf	0.00166425
Aspni7|1168439	inf	0.00271535
Aspni7|1168523	inf	0.0472646
Aspni7|1168547	inf	0.00351761
Aspni7|1168885	inf	0.00271535	GO:0036361|racemase activity, acting on amino acids and derivatives;GO:0006807|nitrogen compound metabolic process
Aspni7|1168899	3.44287	0.0362088
Aspni7|1169199	inf	0.00351761	GO:0005506|iron ion binding;GO:0055114|oxidation-reduction process;GO:0016705|oxidoreductase activity, acting on paired donors, with incorporation or reduction of molecular oxygen;GO:0020037|heme binding
Aspni7|1169467	inf	0.00606961	GO:0016706|oxidoreductase activity, acting on paired donors, with incorporation or reduction of molecular oxygen, 2-oxoglutarate as one donor, and incorporation of one atom each of oxygen into both donors;GO:0055114|oxidation-reduction process;GO:0016491|oxidoreductase activity
Aspni7|1170612	inf	0.00606961	GO:0000981|sequence-specific DNA binding RNA polymerase II transcription factor activity;GO:0008270|zinc ion binding;GO:0006355|regulation of transcription, DNA-templated;GO:0005634|nucleus
Aspni7|1170613	inf	0.0223387	GO:0016491|oxidoreductase activity;GO:0008152|metabolic process
Aspni7|1171410	inf	0.00524661	GO:0016491|oxidoreductase activity;GO:0008152|metabolic process
Aspni7|1172401	inf	0.00166425	GO:0005515|protein binding
Aspni7|1173038	inf	0.00166425	GO:0051287|NAD binding;GO:0048037|cofactor binding;GO:0055114|oxidation-reduction process;GO:0016616|oxidoreductase activity, acting on the CH-OH group of donors, NAD or NADP as acceptor;GO:0008152|metabolic process
Aspni7|1173294	inf	0.00524661	GO:0006508|proteolysis;GO:0004177|aminopeptidase activity;GO:0016787|hydrolase activity
Aspni7|1173295	inf	0.0261808	GO:0016491|oxidoreductase activity;GO:0008152|metabolic process
Aspni7|1173537	inf	0.00166425	GO:0005515|protein binding
Aspni7|1173668	5.61945	0.00351761	GO:0016614|oxidoreductase activity, acting on CH-OH group of donors;GO:0055114|oxidation-reduction process;GO:0050660|flavin adenine dinucleotide binding
Aspni7|1174312	inf	0.00271535
Aspni7|1174666	inf	0.00440641
Aspni7|1174736	inf	0.00166425
Aspni7|1175046	inf	0.00351761
Aspni7|1176664	inf	0.00166425
Aspni7|1177097	inf	0.00166425
Aspni7|1177595	inf	0.00271535
Aspni7|1178171	inf	0.00166425	GO:0005975|carbohydrate metabolic process;GO:0004553|hydrolase activity, hydrolyzing O-glycosyl compounds
Aspni7|1179501	inf	0.00271535
Aspni7|1179822	inf	0.00440641
Aspni7|1179982	inf	0.00166425
Aspni7|1180059	inf	0.00166425	GO:0016021|integral component of membrane;GO:0055085|transmembrane transport
Aspni7|1180289	inf	0.00271535	GO:0005525|GTP binding;GO:0003924|GTPase activity
Aspni7|1180297	inf	0.00166425
Aspni7|1180384	inf	0.00440641	GO:0016021|integral component of membrane;GO:0006950|response to stress
Aspni7|1180711	inf	0.00351761
Aspni7|1181494	inf	0.00271535
Aspni7|1181780	inf	0.00351761
Aspni7|1181820	inf	0.00694503	GO:0000172|ribonuclease MRP complex;GO:0006379|mRNA cleavage;GO:0008033|tRNA processing;GO:0030677|ribonuclease P complex;GO:0004540|ribonuclease activity;GO:0003723|RNA binding;GO:0006364|rRNA processing
Aspni7|1181949	inf	0.00440641	GO:0046872|metal ion binding
Aspni7|1182010	inf	0.00166425	GO:0016592|mediator complex;GO:0001104|RNA polymerase II transcription cofactor activity;GO:0006357|regulation of transcription from RNA polymerase II promoter
Aspni7|1182176	inf	0.00606961
Aspni7|1182491	inf	0.00166425	GO:0016491|oxidoreductase activity;GO:0008152|metabolic process
Aspni7|1182517	inf	0.00524661
Aspni7|1182850	inf	0.00606961
Aspni7|1182852	inf	0.0284128	GO:0016021|integral component of membrane;GO:0006950|response to stress
Aspni7|1183272	inf	0.00166425
Aspni7|1183398	inf	0.00166425	GO:0046983|protein dimerization activity;GO:0006351|transcription, DNA-templated
Aspni7|1183491	3.33277	0.048079	GO:0016887|ATPase activity;GO:0005524|ATP binding
Aspni7|1183710	inf	0.00351761
Aspni7|1183771	inf	0.00271535	GO:0008168|methyltransferase activity
Aspni7|1183857	inf	0.0122421	GO:0005515|protein binding
Aspni7|1184103	inf	0.00271535	GO:0008270|zinc ion binding
Aspni7|1184208	inf	0.00166425	GO:0003676|nucleic acid binding
Aspni7|1184223	inf	0.00166425	GO:0008608|attachment of spindle microtubules to kinetochore;GO:0042729|DASH complex;GO:0005876|spindle microtubule
Aspni7|1184285	inf	0.00606961
Aspni7|1184319	inf	0.00351761
Aspni7|1184413	inf	0.00271535
Aspni7|1184425	inf	0.00166425	GO:0008270|zinc ion binding;GO:0016787|hydrolase activity
Aspni7|1184614	inf	0.00166425	GO:0046872|metal ion binding;GO:0008270|zinc ion binding;GO:0005515|protein binding
Aspni7|1184702	inf	0.00166425
Aspni7|1184921	inf	0.00166425
Aspni7|1185007	inf	0.00440641	GO:0016209|antioxidant activity;GO:0016491|oxidoreductase activity;GO:0055114|oxidation-reduction process
Aspni7|1185181	inf	0.00166425
Aspni7|1185313	inf	0.00166425
Aspni7|1185587	inf	0.00524661
Aspni7|1185986	inf	0.00166425	GO:0000981|sequence-specific DNA binding RNA polymerase II transcription factor activity;GO:0008270|zinc ion binding;GO:0006355|regulation of transcription, DNA-templated;GO:0005634|nucleus
Aspni7|1186137	inf	0.00166425
Aspni7|1186182	inf	0.00166425	GO:0046872|metal ion binding
Aspni7|1186297	inf	0.00524661	GO:0003676|nucleic acid binding
Aspni7|1186619	inf	0.00271535	GO:0055114|oxidation-reduction process;GO:0016491|oxidoreductase activity;GO:0050660|flavin adenine dinucleotide binding;GO:0008762|UDP-N-acetylmuramate dehydrogenase activity
Aspni7|1186899	inf	0.00166425
Aspni7|1186975	inf	0.00166425
Aspni7|1187206	inf	0.00271535	GO:0035299|inositol pentakisphosphate 2-kinase activity;GO:0005524|ATP binding
Aspni7|1187747	inf	0.00166425
Aspni7|1187908	inf	0.00166425
Aspni7|1188188	inf	0.00271535	GO:0006289|nucleotide-excision repair;GO:0006355|regulation of transcription, DNA-templated;GO:0000439|core TFIIH complex
Aspni7|1188391	inf	0.00166425	GO:0006464|cellular protein modification process;GO:0003824|catalytic activity
Aspni7|1188434	inf	0.00271535	GO:0006629|lipid metabolic process;GO:0004806|triglyceride lipase activity
Aspni7|1188865	inf	0.00166425
Aspni7|1188977	inf	0.00166425
Aspni7|1189022	inf	0.00166425	GO:0016021|integral component of membrane;GO:0055085|transmembrane transport
Aspni7|1200532	inf	0.00271535	GO:0005515|protein binding
Aspni7|1201037	inf	0.00271535	GO:0005515|protein binding
Aspni7|1205198	inf	0.00166425
Aspni7|1205278	inf	0.00166425	GO:0005506|iron ion binding;GO:0055114|oxidation-reduction process;GO:0016705|oxidoreductase activity, acting on paired donors, with incorporation or reduction of molecular oxygen;GO:0020037|heme binding
Aspni7|1205646	inf	0.00351761
Aspni7|1210278	inf	0.00166425	GO:0006520|cellular amino acid metabolic process;GO:0016829|lyase activity
Aspni7|1212030	inf	0.00166425	GO:0015684|ferrous iron transport;GO:0016021|integral component of membrane;GO:0005525|GTP binding;GO:0015093|ferrous iron transmembrane transporter activity;GO:0003924|GTPase activity
Aspni7|1219016	inf	0.00271535	GO:0006914|autophagy
Aspni7|1219325	inf	0.00271535	GO:0003677|DNA binding;GO:0005634|nucleus;GO:0008270|zinc ion binding;GO:0006351|transcription, DNA-templated
Aspni7|1226520	inf	0.00166425	GO:0003824|catalytic activity;GO:0008152|metabolic process
Aspni7|143109	inf	0.0109253	GO:0005515|protein binding
Aspni7|143917	inf	0.049083	GO:0046983|protein dimerization activity
Aspni7|143946	inf	0.00857215
Aspni7|171415	inf	0.00166425
Aspni7|172165	inf	0.00166425	GO:0030246|carbohydrate binding;GO:0005975|carbohydrate metabolic process;GO:0030259|lipid glycosylation;GO:0016758|transferase activity, transferring hexosyl groups
Aspni7|178288	inf	0.00694503
Aspni7|180621	inf	0.00166425
Aspni7|182049	inf	0.011597	GO:0016881|acid-amino acid ligase activity
Aspni7|187609	inf	0.00440641	GO:0016787|hydrolase activity
Aspni7|188627	inf	0.00351761
Aspni7|193550	inf	0.00271535	GO:0051225|spindle assembly;GO:0070652|HAUS complex
Aspni7|199408	inf	0.02718	GO:0005737|cytoplasm;GO:0000045|autophagic vacuole assembly
Aspni7|214467	inf	0.00166425	GO:0016021|integral component of membrane;GO:0055085|transmembrane transport;GO:0022857|transmembrane transporter activity
Aspni7|38576	inf	0.00440641
Aspni7|40385	inf	0.00351761
Aspni7|42280	inf	0.00351761
Aspni7|42606	inf	0.00606961	GO:0046983|protein dimerization activity;GO:0008171|O-methyltransferase activity
Aspni7|44100	inf	0.00271535
Aspni7|44126	inf	0.00166425
Aspni7|45173	inf	0.00166425
Aspni7|45318	inf	0.00524661
Aspni7|45728	inf	0.00271535
Aspni7|51958	inf	0.00166425
Aspni7|53555	inf	0.00166425
