# Supplementary material for: Expression profile analysis reveals that Aspergillus fumigatus but not Aspergillus niger makes type II epithelial lung cells less immunological alert
Source: BMC Genomics. 2018 Jul 13;19:534. doi: 10.1186/s12864-018-4895-3 (PMC6044037; doi:10.1186/s12864-018-4895-3)
Supplement: Supplementary file 5 — Table S3. Differentially gene expression and enriched GO terms of A549 cells after 12 h of co-cultivation with A. fumigatus. Electronic format. (XLSX 29 kb) [file 12864_2018_4895_MOESM5_ESM.xlsx]

## Sheet: A549 up _AF
ens_gene	ext_gene	fold chage	q value
ENSG00000017483	SLC38A5	inf	0.0156169
ENSG00000059804	SLC2A3	2.45961	0.0156169
ENSG00000061337	LZTS1	inf	0.0156169
ENSG00000088002	SULT2B1	1.77947	0.042478
ENSG00000092758	COL9A3	inf	0.0156169
ENSG00000100342	APOL1	1.78227	0.0272295
ENSG00000101439	CST3	1.5971	0.0272295
ENSG00000104419	NDRG1	2.97521	0.0156169
ENSG00000105251	SHD	inf	0.0156169
ENSG00000106211	HSPB1	1.66309	0.0156169
ENSG00000106633	GCK	inf	0.0156169
ENSG00000116285	ERRFI1	1.62917	0.0156169
ENSG00000117394	SLC2A1	1.7089	0.0353983
ENSG00000117643	MAN1C1	inf	0.0156169
ENSG00000119673	ACOT2	1.82632	0.042478
ENSG00000120129	DUSP1	1.56402	0.0491644
ENSG00000120738	EGR1	3.10108	0.0156169
ENSG00000123610	TNFAIP6	inf	0.0156169
ENSG00000125409	TEKT3	inf	0.0156169
ENSG00000128242	GAL3ST1	2.10672	0.0156169
ENSG00000130748	TMEM160	3.83302	0.0156169
ENSG00000131094	C1QL1	2.12578	0.0156169
ENSG00000135245	HILPDA	2.10294	0.0353983
ENSG00000138764	CCNG2	2.22794	0.042478
ENSG00000143119	CD53	inf	0.0156169
ENSG00000144199	FAHD2B	2.30266	0.0272295
ENSG00000146674	IGFBP3	1.88578	0.0156169
ENSG00000146678	IGFBP1	1.90443	0.0156169
ENSG00000147872	PLIN2	1.81946	0.0156169
ENSG00000148926	ADM	2.89865	0.0156169
ENSG00000149131	SERPING1	inf	0.0156169
ENSG00000152128	TMEM163	inf	0.0156169
ENSG00000162426	SLC45A1	2.58381	0.0156169
ENSG00000164442	CITED2	3.4479	0.0156169
ENSG00000165188	RNF183	inf	0.0353983
ENSG00000168899	VAMP5	inf	0.0156169
ENSG00000171227	TMEM37	1.79739	0.0272295
ENSG00000175029	CTBP2	2.77743	0.0156169
ENSG00000182450	KCNK4	inf	0.0353983
ENSG00000184599	FAM19A3	inf	0.0156169
ENSG00000206140	TMEM191C	inf	0.0156169
ENSG00000219507	FTH1P8	2.95148	0.0156169
ENSG00000226085	UQCRFS1P1	1.99008	0.0156169
ENSG00000227632	AC018804.6	inf	0.0156169
ENSG00000229314	ORM1	inf	0.0156169
ENSG00000230216	HSPB1P2	2.80088	0.0156169
ENSG00000231210	LINC01510	inf	0.0272295
ENSG00000232187	FTH1P7	2.57398	0.0156169
ENSG00000234456	MAGI2-AS3	10.2332	0.0156169
ENSG00000235254	TMEM185AP1	inf	0.0156169
ENSG00000241105	RP11-333A23.2	inf	0.0353983
ENSG00000246523	RP11-736K20.6	inf	0.0156169
ENSG00000256844	MEF2BNBP1	inf	0.042478
ENSG00000271849	CTC-332L22.1	inf	0.0353983
ENSG00000272279	RP11-157J24.2	inf	0.042478
ENSG00000272970	RP11-329B9.4	inf	0.0156169
ENSG00000273712	RP5-874C20.7	inf	0.042478
ENSG00000274423	RP11-544O24.2	inf	0.0156169
ENSG00000275322	RP11-262A16.1	inf	0.0156169
ENSG00000275882	IKBKGP1	inf	0.042478
ENSG00000281091	RP13-349O20.2	inf	0.0156169
ENSG00000283071	RP11-736N17.11	inf	0.0272295

## Sheet: A549 GO UP_AF
GO	GO-ID	corr p-value	Description	Genes in test set
GO:0005355	0005355	0.0031322	glucose transmembrane transporter activity	SLC2A3|SLC45A1|SLC2A1
GO:0015149	0015149	0.0031322	hexose transmembrane transporter activity	SLC2A3|SLC45A1|SLC2A1
GO:0015145	0015145	0.0031322	monosaccharide transmembrane transporter activity	SLC2A3|SLC45A1|SLC2A1
GO:0051119	0051119	0.0065476	sugar transmembrane transporter activity	SLC2A3|SLC45A1|SLC2A1
GO:0015144	0015144	0.0082685	carbohydrate transmembrane transporter activity	SLC2A3|SLC45A1|SLC2A1
GO:0006950	0006950	0.019232	response to stress	ORM1|TNFAIP6|APOL1|GCK|DUSP1|ADM|SLC2A1|CST3|HSPB1|SERPING1|IGFBP1|ERRFI1|CITED2

## Sheet: A549 down_AF
ens_gene	ext_gene	fold chage	q value
ENSG00000076706	MCAM	17.5336	0.0156169
ENSG00000100867	DHRS2	4.56233	0.0156169
ENSG00000104332	SFRP1	2.01838	0.0156169
ENSG00000104827	CGB	#VALUE!	0.042478
ENSG00000108691	CCL2	2.47531	0.0156169
ENSG00000109321	AREG	1.63004	0.0353983
ENSG00000111728	ST8SIA1	#VALUE!	0.0272295
ENSG00000124882	EREG	1.99429	0.042478
ENSG00000140465	CYP1A1	3.15421	0.0353983
ENSG00000141255	SPATA22	#VALUE!	0.0156169
ENSG00000145908	ZNF300	1.91882	0.0272295
ENSG00000158482	SNX29P1	#VALUE!	0.0491644
ENSG00000168333	C8orf22	#VALUE!	0.0156169
ENSG00000168421	RHOH	6.88611	0.0272295
ENSG00000168484	SFTPC	#VALUE!	0.0156169
ENSG00000168906	MAT2A	2.271	0.0156169
ENSG00000174405	LIG4	1.9223	0.0156169
ENSG00000179046	TRIML2	2.1457	0.0156169
ENSG00000196628	TCF4	2.99858	0.0353983
ENSG00000198673	FAM19A2	55.8936	0.0156169
ENSG00000205420	KRT6A	#VALUE!	0.0156169
ENSG00000211799	TRAV19	#VALUE!	0.0491644
ENSG00000215252	GOLGA8B	1.95833	0.0156169
ENSG00000221978	CCNL2	1.86034	0.0156169
ENSG00000223356	RP11-66D17.5	#VALUE!	0.0491644
ENSG00000224476	RPL36P16	#VALUE!	0.0491644
ENSG00000225963	AC009950.2	#VALUE!	0.042478
ENSG00000229117	RPL41	2.00147	0.0353983
ENSG00000229956	ZRANB2-AS2	#VALUE!	0.0156169
ENSG00000232176	RP11-146N23.1	61.6073	0.0491644
ENSG00000232295	RP11-154D6.1	21.2916	0.0156169
ENSG00000232354	VIPR1-AS1	#VALUE!	0.0156169
ENSG00000249241	AC195454.1	#VALUE!	0.0272295
ENSG00000250195	RP11-371F15.3	#VALUE!	0.0156169
ENSG00000252797	RN7SKP272	#VALUE!	0.0491644
ENSG00000253414	RP11-150O12.6	#VALUE!	0.0156169
ENSG00000254338	MAFA-AS1	#VALUE!	0.0156169
ENSG00000255717	SNHG1	1.95452	0.0156169
ENSG00000259820	AC083843.1	2.43226	0.0156169
ENSG00000262343	RP11-353N14.3	#VALUE!	0.0491644
ENSG00000264057	RP11-583F2.1	#VALUE!	0.0353983
ENSG00000269949	RP11-738E22.3	#VALUE!	0.0353983
ENSG00000274150	FADS2P1	#VALUE!	0.0156169
ENSG00000276550	HERC2P2	2.9478	0.0156169
ENSG00000278635	CTD-2318O12.1	#VALUE!	0.0156169
ENSG00000279088	RP11-574K11.24	2.26472	0.0156169

## Sheet: A549 GO down_AF
GO	GO-ID	corr p-value	Description	Genes in test set
GO:42904	42904	0.036292	9-cis-retinoic acid biosynthetic process	CYP1A1
GO:42905	42905	0.036292	9-cis-retinoic acid metabolic process	CYP1A1
GO:3828	3828	0.036292	alpha-N-acetylneuraminate alpha-2,8-sialyltransferase activity	ST8SIA1
GO:48856	48856	0.019397	anatomical structure development	DHRS2|KRT6A|CCL2|SFRP1|EREG|CYP1A1|LIG4|MCAM|TCF4|RHOH
GO:6916	6916	0.031307	anti-apoptosis	CCL2|SFRP1|TCF4
GO:1547	1547	0.038993	antral ovarian follicle growth	EREG
GO:42537	42537	0.041803	benzene and derivative metabolic process	CYP1A1
GO:70369	70369	0.031307	beta-catenin-TCF7L2 complex	TCF4
GO:60070	60070	0.025997	canonical Wnt receptor signaling pathway	SFRP1|TCF4
GO:4090	4090	0.036292	carbonyl reductase (NADPH) activity	DHRS2
GO:71664	71664	0.031307	catenin-TCF7L2 complex	TCF4
GO:48020	48020	0.031307	CCR chemokine receptor binding	CCL2
GO:31727	31727	0.031307	CCR2 chemokine receptor binding	CCL2
GO:1775	1775	0.034319	cell activation	DHRS2|LIG4|RHOH
GO:30154	30154	0.019397	cell differentiation	DHRS2|KRT6A|SFRP1|EREG|CYP1A1|LIG4|TCF4|RHOH
GO:8283	8283	0.0098168	cell proliferation	EREG|CYP1A1|AREG|LIG4|TCF4
GO:48869	48869	0.020277	cellular developmental process	DHRS2|KRT6A|SFRP1|EREG|CYP1A1|LIG4|TCF4|RHOH
GO:34754	34754	0.031307	cellular hormone metabolic process	DHRS2|CYP1A1
GO:51716	51716	0.037482	cellular response to stimulus	DHRS2|CCL2|CYP1A1|ST8SIA1|LIG4
GO:70098	70098	0.025997	chemokine-mediated signaling pathway	CCL2
GO:43009	43009	0.046182	chordate embryonic development	SFRP1|LIG4|TCF4
GO:9804	9804	0.038993	coumarin metabolic process	CYP1A1
GO:19221	19221	0.031307	cytokine-mediated signaling pathway	CCL2|EREG
GO:32502	32502	0.031307	developmental process	DHRS2|KRT6A|CCL2|SFRP1|EREG|CYP1A1|LIG4|MCAM|TCF4|RHOH
GO:19341	19341	0.025997	dibenzo-p-dioxin catabolic process	CYP1A1
GO:18894	18894	0.031307	dibenzo-p-dioxin metabolic process	CYP1A1
GO:55123	55123	0.031307	digestive system development	CYP1A1|TCF4
GO:48565	48565	0.031307	digestive tract development	CYP1A1|TCF4
GO:3910	3910	0.031307	DNA ligase (ATP) activity	LIG4
GO:3909	3909	0.031307	DNA ligase activity	LIG4
GO:32807	32807	0.031307	DNA ligase IV complex	LIG4
GO:51102	51102	0.025997	DNA ligation involved in DNA recombination	LIG4
GO:51103	51103	0.038993	DNA ligation involved in DNA repair	LIG4
GO:5958	5958	0.038993	DNA-dependent protein kinase-DNA ligase 4 complex	LIG4
GO:9790	9790	0.036982	embryonic development	SFRP1|CYP1A1|LIG4|TCF4
GO:9792	9792	0.025997	embryonic development ending in birth or egg hatching	SFRP1|CYP1A1|LIG4|TCF4
GO:48557	48557	0.041803	embryonic digestive tract morphogenesis	TCF4
GO:30538	30538	0.031307	embryonic genitalia morphogenesis	TCF4
GO:48619	48619	0.031307	embryonic hindgut morphogenesis	TCF4
GO:7167	7167	0.043725	enzyme linked receptor protein signaling pathway	CCL2|EREG|AREG
GO:7173	7173	0.019397	epidermal growth factor receptor signaling pathway	EREG|AREG
GO:44421	44421	0.037455	extracellular region part	CCL2|SFRP1|EREG|SFTPC|AREG
GO:5615	5615	0.030782	extracellular space	CCL2|SFRP1|EREG|SFTPC|AREG
GO:42362	42362	0.038993	fat-soluble vitamin biosynthetic process	CYP1A1
GO:7292	7292	0.031307	female gamete generation	CGB|EREG
GO:16711	16711	0.025997	flavonoid 3'-monooxygenase activity	CYP1A1
GO:5109	5109	0.041803	frizzled binding	SFRP1
GO:48165	48165	0.031307	fused antrum stage	EREG
GO:30097	30097	0.031307	hemopoiesis	DHRS2|LIG4|RHOH
GO:48534	48534	0.031307	hemopoietic or lymphoid organ development	DHRS2|LIG4|RHOH
GO:70365	70365	0.036292	hepatocyte differentiation	CYP1A1
GO:7442	7442	0.041803	hindgut morphogenesis	TCF4
GO:42445	42445	0.043342	hormone metabolic process	DHRS2|CYP1A1
GO:2520	2520	0.034319	immune system development	DHRS2|LIG4|RHOH
GO:33152	33152	0.036292	immunoglobulin V(D)J recombination	LIG4
GO:23036	23036	0.031307	initiation of signal transduction	CCL2|EREG
GO:17143	17143	0.025997	insecticide metabolic process	CYP1A1
GO:45321	45321	0.031307	leukocyte activation	DHRS2|LIG4|RHOH
GO:2521	2521	0.019397	leukocyte differentiation	DHRS2|LIG4|RHOH
GO:16886	16886	0.038993	ligase activity, forming phosphoric ester bonds	LIG4
GO:42700	42700	0.025997	luteinizing hormone signaling pathway	EREG
GO:48247	48247	0.041803	lymphocyte chemotaxis	CCL2
GO:30098	30098	0.038993	lymphocyte differentiation	LIG4|RHOH
GO:2320	2320	0.045875	lymphoid progenitor cell differentiation	LIG4
GO:60137	60137	0.0018839	maternal process involved in parturition	CCL2|CYP1A1
GO:4478	4478	0.031307	methionine adenosyltransferase activity	MAT2A
GO:2548	2548	0.045875	monocyte chemotaxis	CCL2
GO:9299	9299	0.041803	mRNA transcription	EREG
GO:32504	32504	0.031307	multicellular organism reproduction	CGB|CCL2|EREG|CYP1A1
GO:7275	7275	0.036292	multicellular organismal development	DHRS2|KRT6A|CCL2|SFRP1|EREG|CYP1A1|LIG4|TCF4|RHOH
GO:32501	32501	0.038993	multicellular organismal process	DHRS2|KRT6A|CGB|CCL2|SFRP1|EREG|CYP1A1|SFTPC|LIG4|TCF4|RHOH
GO:48625	48625	0.036292	myoblast cell fate commitment	TCF4
GO:43066	43066	0.0078137	negative regulation of apoptosis	DHRS2|CCL2|SFRP1|LIG4|TCF4
GO:48519	48519	0.041803	negative regulation of biological process	DHRS2|CCL2|SFRP1|EREG|LIG4|TCF4|RHOH
GO:60548	60548	0.0078137	negative regulation of cell death	DHRS2|CCL2|SFRP1|LIG4|TCF4
GO:45596	45596	0.031307	negative regulation of cell differentiation	EREG|LIG4|TCF4
GO:48523	48523	0.034319	negative regulation of cellular process	DHRS2|CCL2|SFRP1|EREG|LIG4|TCF4|RHOH
GO:51093	51093	0.019397	negative regulation of developmental process	CCL2|EREG|LIG4|TCF4
GO:43069	43069	0.0078137	negative regulation of programmed cell death	DHRS2|CCL2|SFRP1|LIG4|TCF4
GO:51151	51151	0.036292	negative regulation of smooth muscle cell differentiation	EREG
GO:70419	70419	0.045875	nonhomologous end joining complex	LIG4
GO:22605	22605	0.036292	oogenesis stage	EREG
GO:48513	48513	0.0085847	organ development	DHRS2|KRT6A|CCL2|SFRP1|EREG|CYP1A1|LIG4|TCF4|RHOH
GO:9887	9887	0.038993	organ morphogenesis	CCL2|SFRP1|EREG|TCF4
GO:1550	1550	0.031307	ovarian cumulus expansion	EREG
GO:7567	7567	0.0078137	parturition	CCL2|CYP1A1
GO:48518	48518	0.031307	positive regulation of biological process	KRT6A|CCL2|EREG|CYP1A1|ST8SIA1|AREG|LIG4|TCF4
GO:45787	45787	0.031307	positive regulation of cell cycle	EREG|CYP1A1
GO:90068	90068	0.025997	positive regulation of cell cycle process	EREG|CYP1A1
GO:8284	8284	0.01178	positive regulation of cell proliferation	KRT6A|CCL2|EREG|ST8SIA1|LIG4
GO:48522	48522	0.02822	positive regulation of cellular process	KRT6A|CCL2|EREG|CYP1A1|ST8SIA1|AREG|LIG4|TCF4
GO:51054	51054	0.031307	positive regulation of DNA metabolic process	EREG|AREG
GO:45740	45740	0.024966	positive regulation of DNA replication	EREG|AREG
GO:45741	45741	0.041803	positive regulation of epidermal growth factor receptor activity	EREG
GO:48146	48146	0.024408	positive regulation of fibroblast proliferation	EREG|LIG4
GO:10560	10560	0.041803	positive regulation of glycoprotein biosynthetic process	TCF4
GO:10909	10909	0.031307	positive regulation of heparan sulfate proteoglycan biosynthetic process	TCF4
GO:45410	45410	0.041803	positive regulation of interleukin-6 biosynthetic process	EREG
GO:10759	10759	0.036292	positive regulation of macrophage chemotaxis	CCL2
GO:46827	46827	0.038993	positive regulation of protein export from nucleus	TCF4
GO:61098	61098	0.045875	positive regulation of protein tyrosine kinase activity	EREG
GO:45750	45750	0.031307	positive regulation of S phase of mitotic cell cycle	CYP1A1
GO:51176	51176	0.031307	positive regulation of sulfur metabolic process	TCF4
GO:48160	48160	0.025997	primary follicle stage	EREG
GO:2328	2328	0.038993	pro-B cell differentiation	LIG4
GO:60527	60527	0.041803	prostate epithelial cord arborization involved in prostate glandular acinus morphogenesis	SFRP1
GO:60526	60526	0.041803	prostate glandular acinus morphogenesis	SFRP1
GO:5102	5102	0.020851	receptor binding	CGB|CCL2|SFRP1|EREG|AREG|TCF4
GO:42981	42981	0.031307	regulation of apoptosis	DHRS2|CCL2|SFRP1|LIG4|TCF4
GO:50789	50789	0.038993	regulation of biological process	CGB|KRT6A|CCL2|CYP1A1|ST8SIA1|LIG4|CCNL2|DHRS2|SFRP1|EREG|ZNF300|AREG|TCF4|RHOH
GO:60687	60687	0.041803	regulation of branching involved in prostate gland morphogenesis	SFRP1
GO:10941	10941	0.031307	regulation of cell death	DHRS2|CCL2|SFRP1|LIG4|TCF4
GO:42127	42127	0.0018839	regulation of cell proliferation	DHRS2|KRT6A|CCL2|SFRP1|EREG|ST8SIA1|LIG4|TCF4
GO:50794	50794	0.031307	regulation of cellular process	CGB|KRT6A|CCL2|CYP1A1|ST8SIA1|LIG4|CCNL2|DHRS2|SFRP1|EREG|ZNF300|AREG|TCF4|RHOH
GO:50793	50793	0.031307	regulation of developmental process	CCL2|SFRP1|EREG|LIG4|TCF4
GO:6275	6275	0.031307	regulation of DNA replication	EREG|AREG
GO:90175	90175	0.025997	regulation of establishment of planar polarity	SFRP1
GO:48145	48145	0.0049679	regulation of fibroblast proliferation	SFRP1|EREG|LIG4
GO:71622	71622	0.041803	regulation of granulocyte chemotaxis	CCL2
GO:10908	10908	0.031307	regulation of heparan sulfate proteoglycan biosynthetic process	TCF4
GO:10758	10758	0.038993	regulation of macrophage chemotaxis	CCL2
GO:71675	71675	0.038993	regulation of mononuclear cell migration	CCL2
GO:43067	43067	0.031307	regulation of programmed cell death	DHRS2|CCL2|SFRP1|LIG4|TCF4
GO:48660	48660	0.026226	regulation of smooth muscle cell proliferation	EREG|TCF4
GO:42762	42762	0.036292	regulation of sulfur metabolic process	TCF4
GO:3	3	0.0049679	reproduction	CGB|CCL2|SFRP1|EREG|CYP1A1|LIG4|TCF4
GO:3006	3006	0.036743	reproductive developmental process	SFRP1|EREG|TCF4
GO:22414	22414	0.0049679	reproductive process	CGB|CCL2|SFRP1|EREG|CYP1A1|LIG4|TCF4
GO:48609	48609	0.031307	reproductive process in a multicellular organism	CGB|CCL2|EREG|CYP1A1
GO:9628	9628	0.025997	response to abiotic stimulus	CCL2|MAT2A|ST8SIA1|LIG4
GO:46677	46677	0.020277	response to antibiotic	CCL2|CYP1A1
GO:42221	42221	0.038993	response to chemical stimulus	DHRS2|CCL2|EREG|MAT2A|CYP1A1|TCF4
GO:42493	42493	0.031307	response to drug	CCL2|MAT2A|CYP1A1
GO:10332	10332	0.019397	response to gamma radiation	CCL2|LIG4
GO:9408	9408	0.031307	response to heat	CCL2|ST8SIA1
GO:9635	9635	0.025997	response to herbicide	CYP1A1
GO:10212	10212	0.031307	response to ionizing radiation	CCL2|LIG4
GO:10041	10041	0.031307	response to iron(III) ion	CYP1A1
GO:32496	32496	0.045875	response to lipopolysaccharide	CCL2|CYP1A1
GO:9624	9624	0.031307	response to nematode	CYP1A1
GO:10033	10033	0.031307	response to organic substance	CCL2|EREG|MAT2A|CYP1A1|TCF4
GO:9314	9314	0.031307	response to radiation	CCL2|MAT2A|LIG4
GO:9266	9266	0.038993	response to temperature stimulus	CCL2|ST8SIA1
GO:9636	9636	0.031307	response to toxin	DHRS2|CYP1A1
GO:33273	33273	0.041585	response to vitamin	CCL2|CYP1A1
GO:33552	33552	0.031307	response to vitamin B3	CCL2
GO:6556	6556	0.031307	S-adenosylmethionine biosynthetic process	MAT2A
GO:46500	46500	0.038993	S-adenosylmethionine metabolic process	MAT2A
GO:23038	23038	0.031307	signal initiation by diffusible mediator	CCL2|EREG
GO:23049	23049	0.031307	signal initiation by protein/peptide mediator	CCL2|EREG
GO:12	12	0.045875	single strand break repair	LIG4
GO:2568	2568	0.031307	somatic diversification of T cell receptor genes	LIG4
GO:2681	2681	0.031307	somatic recombination of T cell receptor gene segments	LIG4
GO:35019	35019	0.0082361	somatic stem cell maintenance	LIG4|TCF4
GO:48864	48864	0.019397	stem cell development	LIG4|TCF4
GO:48863	48863	0.025997	stem cell differentiation	LIG4|TCF4
GO:19827	19827	0.019397	stem cell maintenance	LIG4|TCF4
GO:48731	48731	0.025997	system development	DHRS2|KRT6A|CCL2|SFRP1|EREG|CYP1A1|LIG4|TCF4|RHOH
GO:42110	42110	0.047211	T cell activation	LIG4|RHOH
GO:30217	30217	0.031307	T cell differentiation	LIG4|RHOH
GO:33153	33153	0.031307	T cell receptor V(D)J recombination	LIG4
GO:9404	9404	0.045875	toxin metabolic process	CYP1A1
GO:7169	7169	0.031307	transmembrane receptor protein tyrosine kinase signaling pathway	CCL2|EREG|AREG
GO:48010	48010	0.041803	vascular endothelial growth factor receptor signaling pathway	CCL2
GO:19058	19058	0.025997	viral infectious cycle	CCL2|LIG4
GO:16032	16032	0.031307	viral reproduction	CCL2|LIG4
GO:22415	22415	0.031307	viral reproductive process	CCL2|LIG4
GO:35238	35238	0.036292	vitamin A biosynthetic process	CYP1A1
GO:70576	70576	0.031307	vitamin D 24-hydroxylase activity	CYP1A1
GO:42359	42359	0.045875	vitamin D metabolic process	CYP1A1
GO:60071	60071	0.025997	Wnt receptor signaling pathway, planar cell polarity pathway	SFRP1
GO:42178	42178	0.031307	xenobiotic catabolic process	CYP1A1
