# Supplementary material for: Expression profile analysis reveals that Aspergillus fumigatus but not Aspergillus niger makes type II epithelial lung cells less immunological alert
Source: BMC Genomics. 2018 Jul 13;19:534. doi: 10.1186/s12864-018-4895-3 (PMC6044037; doi:10.1186/s12864-018-4895-3)
Supplement: Supplementary file 6 — Table S4. Differentially gene expression and enriched GO terms of A549 cells after 12 h of co-cultivation with A. niger. Electronic format. (XLSX 17 kb) [file 12864_2018_4895_MOESM6_ESM.xlsx]

## Sheet: A549 up _AN
ens_gene	ext_gene	fold chage	q value
ENSG00000117643	MAN1C1	inf	0.0250512
ENSG00000123610	TNFAIP6	inf	0.0250512
ENSG00000128040	SPINK2	inf	0.0392961
ENSG00000130748	TMEM160	4.57756	0.0250513
ENSG00000142178	SIK1	inf	0.0250512
ENSG00000150667	FSIP1	33.235	0.0392961		fibrous sheath interacting protein 1				http://www.ncbi.nlm.nih.gov/gene/161835
ENSG00000174428	GTF2IRD2B	9.41349	0.0250512		GTF2I repeat domain containing 2B				http://www.ncbi.nlm.nih.gov/gene/389524
ENSG00000219507	FTH1P8	2.80482	0.0250512
ENSG00000226085	UQCRFS1P1	2.18818	0.0392961		ubiquinol-cytochrome c reductase, Rieske iron-sulfur polypeptide 1 pseudogene 1
ENSG00000232187	FTH1P7	2.75082	0.0250512		ferritin heavy chain 1 pseudogene 7				http://www.ncbi.nlm.nih.gov/gene/2500
ENSG00000234377	RNF219-AS1	inf	0.0250512
ENSG00000234456	MAGI2-AS3	18.2329	0.0250512		MAGI2 antisense RNA 3				http://www.ncbi.nlm.nih.gov/gene/100505881
ENSG00000246523	RP11-736K20.6	inf	0.0250512
ENSG00000256671	LIMS3L	inf	0.0250512
ENSG00000260273	RP11-425D10.10	inf	0.0250512
ENSG00000266365	RP11-51L5.3	inf	0.0250512
ENSG00000267898	CTD-2639E6.9	inf	0.0392961

## Sheet: A549 down _AN
ens_gene	ext_gene	fold chage	q value
ENSG00000049130	KITLG	9.24037	0.0250512		KIT ligand - ligand of the tyrosine-kinase receptor encoded by the KIT locus						http://www.ncbi.nlm.nih.gov/gene/4254
ENSG00000076706	MCAM	23.5522	0.0250512		MUC18 of CD146 cel-cel adhesion						http://www.genecards.org/cgi-bin/carddisp.pl?gene=MCAM
ENSG00000100053	CRYBB3	inf	0.0392961
ENSG00000102287	GABRE	7.31577	0.0250512		e product of this gene belongs to the ligand-gated ionic channel (TC 1.A.9) family. It encodes the gamma-aminobutyric acid (GABA) A receptor which is a multisubunit chloride channel						http://www.genecards.org/cgi-bin/carddisp.pl?gene=GABRE
ENSG00000109339	MAPK10	7.23333	0.0250512		mitogen-activated protein kinase 10						http://www.ncbi.nlm.nih.gov/gene/5602
ENSG00000110944	IL23A	inf	0.0250512
ENSG00000118004	COLEC11	inf	0.0250512
ENSG00000129437	KLK14	inf	0.0392961
ENSG00000132746	ALDH3B2	inf	0.0392961
ENSG00000137843	PAK6	inf	0.0250512
ENSG00000141255	SPATA22	inf	0.0250512
ENSG00000147576	ADHFE1	16.5001	0.0392961		alcohol dehydrogenase, iron containing 1						http://www.ncbi.nlm.nih.gov/gene/137872
ENSG00000163283	ALPP	inf	0.0250512
ENSG00000164972	C9orf24	inf	0.0392961
ENSG00000168484	SFTPC	inf	0.0250512
ENSG00000168906	MAT2A	2.3032	0.0250512
ENSG00000174521	TTC9B	inf	0.0250512
ENSG00000188385	JAKMIP3	2.4493	0.0250512		Janus kinase and microtubule interacting protein 3						http://www.ncbi.nlm.nih.gov/gene/282973
ENSG00000215252	GOLGA8B	3.1314	0.0250512
ENSG00000215788	TNFRSF25	10.8199	0.0250512		TNF receptor superfamily member 25- This receptor has been shown to stimulate NF-kappa B activity and regulate cell apoptosis.						http://www.ncbi.nlm.nih.gov/gene/8718
ENSG00000227225	MTND1P14	inf	0.0250512
ENSG00000229956	ZRANB2-AS2	17.1486	0.0250512		ZRANB2 antisense RNA 2 (head to head)						http://www.ensembl.org/Homo_sapiens/Gene/Summary?g=ENSG00000229956;r=1:71081324-71489976
ENSG00000232295	RP11-154D6.1	inf	0.0250512
ENSG00000234899	SOX9-AS1	inf	0.0250512
ENSG00000236383	LINC00854	inf	0.0250512
ENSG00000246922	UBAP1L	14.4234	0.0250512		ubiquitin associated protein 1						http://www.ncbi.nlm.nih.gov/gene/51271
ENSG00000254783	RP11-320L11.2	inf	0.0250512
ENSG00000255717	SNHG1	1.97896	0.0392961		small nucleolar RNA host gene 1						http://www.ncbi.nlm.nih.gov/gene/23642
ENSG00000260179	RP5-902P8.12	inf	0.0250512
ENSG00000261786	RP4-555D20.2	2.76207	0.0392961
ENSG00000276550	HERC2P2	3.77271	0.0250512		hect domain and RLD 2 pseudogene 2						http://www.ncbi.nlm.nih.gov/gene/400322
ENSG00000279088	RP11-574K11.24	3.66814	0.0250512
ENSG00000279427	RP11-132F7.2	inf	0.0250512
ENSG00000282876	RP1-138B7.7	inf	0.0250512
