# Supplementary material for: Expression profile analysis reveals that Aspergillus fumigatus but not Aspergillus niger makes type II epithelial lung cells less immunological alert
Source: BMC Genomics. 2018 Jul 13;19:534. doi: 10.1186/s12864-018-4895-3 (PMC6044037; doi:10.1186/s12864-018-4895-3)
Supplement: Supplementary file 8 — Table S5. Conidia associated genes (CAGs) and germination associated genes (GeAGs) found in A. fumigatus and A. niger after 12 h of co-cultivation with A549 cells. Electronic format. (XLS 83 kb) [file 12864_2018_4895_MOESM8_ESM.xls]

## Sheet: Anig_GeCAG
Gene_code_AspGD	Gene_code_JGI	Expression_A549	Standard_name_AspGD	Annotation_AspGD
An01g04370	Aspni7|1181949	Down	NA	Ortholog(s) have cytosol, nucleus localization
An01g08570	Aspni7|1101794	Down	trxB	Thioredoxin reductase; induced by growth on starch and lactate
An01g10600	Aspni7|1132362	Down	NA	Ortholog(s) have role in histone exchange and Swr1 complex, cytosol localization
An02g03850	Aspni7|1174736	Down	NA	Ortholog(s) have RNA cap binding activity, role in deadenylation-dependent decapping of nuclear-transcribed mRNA and cytoplasmic mRNA processing body, cytosol, mRNA cap binding complex, nucleus localization
An02g04480	Aspni7|1144588	Down	NA	Ortholog of A. nidulans FGSC A4 : AN6290, A. fumigatus Af293 : Afu2g12370, A. oryzae RIB40 : AO090026000369, Aspergillus sydowii : Aspsy1_0045374 and Aspergillus terreus NIH2624 : ATET_01169
An02g05990	Aspni7|1144680	Down	NA	Ortholog of Aspergillus brasiliensis : Aspbr1_0072219
An02g09170	Aspni7|1122334	Down	NA	Ortholog(s) have role in maturation of LSU-rRNA, ribosomal large subunit assembly and 90S preribosome, nucleolus, nucleoplasm localization
An02g10740	Aspni7|1185181	Down	NA	Ortholog(s) have mitochondrion targeting sequence binding, protein channel activity, role in protein import into mitochondrial inner membrane and mitochondrial inner membrane protein insertion complex, plasma membrane localization
An04g01535	Aspni7|1125956	Down	NA	Ortholog(s) have holocytochrome-c synthase activity, role in cytochrome c-heme linkage and cytosol, mitochondrial intermembrane space, nucleus localization
An04g02900	Aspni7|44126	Down	NA	Ortholog of A. nidulans FGSC A4 : AN1707, A. fumigatus Af293 : Afu4g08295, Afu1g02255, A. niger CBS 513.88 : An01g06010, A. oryzae RIB40 : AO090005000874 and Aspergillus wentii : Aspwe1_0167050
An04g04050	Aspni7|1177595	Down	NA	Ortholog(s) have ferrous iron binding activity, role in peptidyl-diphthamide biosynthetic process from peptidyl-histidine and cytosol, nucleus localization
An04g04060	Aspni7|1126318	Down	ccp1	Cytochrome-c peroxidase precursor
An04g07330	Aspni7|1159821	Down	NA	Ortholog(s) have role in aerobic respiration and mitochondrial nucleoid, mitochondrial ribosome localization
An04g08430	Aspni7|1146761	Down	NA	Ortholog of A. nidulans FGSC A4 : AN1817, Neosartorya fischeri NRRL 181 : NFIA_033170, Aspergillus wentii : Aspwe1_0178646 and Aspergillus versicolor : Aspve1_0037631, Aspve1_0037735
An07g08170	Aspni7|1144192	Down	NA	Inosine-5?-monophosphate dehydrogenase
An07g08760	Aspni7|1157914	Down	NA	Ortholog(s) have NADPH dehydrogenase activity, hormone binding, steroid binding activity, role in ergot alkaloid biosynthetic process, steroid metabolic process and cell surface, fungal-type vacuole, hyphal cell wall localization
An08g05400	Aspni7|1097906	Down	NA	Putative acetyl-CoA acetyltransferase; 3-ketoacyl-CoA thiolase; induced by fenpropimorph
An08g06380	Aspni7|1179982	Down	NA	Has domain(s) with predicted sequence-specific DNA binding, sequence-specific DNA binding transcription factor activity and role in regulation of transcription, DNA-templated
An08g06650	Aspni7|1168899	Down	NA	Ortholog(s) have box H/ACA snoRNA binding activity, role in rRNA pseudouridine synthesis, snRNA pseudouridine synthesis and box H/ACA snoRNP complex localization
An08g07800	Aspni7|1188977	Down	NA	Ortholog(s) have nucleus localization
An08g08660	Aspni7|1098338	Down	NA	Ortholog of A. nidulans FGSC A4 : AN10680, A. fumigatus Af293 : Afu6g13640, A. oryzae RIB40 : AO090103000515, Aspergillus wentii : Aspwe1_0166284 and Aspergillus sydowii : Aspsy1_0030540
An11g09110	Aspni7|1160222	Down	NA	Has domain(s) with predicted L-ascorbic acid binding, iron ion binding, oxidoreductase activity, acting on paired donors, with incorporation or reduction of molecular oxygen and oxidoreductase activity, more
An11g10000	Aspni7|1187908	Down	NA	Ortholog of A. nidulans FGSC A4 : AN4751, A. fumigatus Af293 : Afu3g06320, A. oryzae RIB40 : AO090020000118, Aspergillus wentii : Aspwe1_0042146 and Aspergillus sydowii : Aspsy1_0043261
An12g08250	Aspni7|1133548	Down	NA	Ortholog of A. nidulans FGSC A4 : AN11630, A. fumigatus Af293 : Afu6g02705, Aspergillus wentii : Aspwe1_0035841 and Aspergillus sydowii : Aspsy1_0157566
An12g08570	Aspni7|1143258	Down	prxII	Type 2 peroxiredoxin
An12g09810	Aspni7|1150768	Down	NA	Putative alcohol dehydrogenase
An14g00340	Aspni7|1130700	Down	NA	Ortholog of A. nidulans FGSC A4 : AN6997, A. fumigatus Af293 : Afu4g04480, A. oryzae RIB40 : AO090206000044, Aspergillus wentii : Aspwe1_0159686 and Aspergillus sydowii : Aspsy1_0048994
An14g04040	Aspni7|1003256	Down	NA	Ortholog(s) have role in negative regulation of mitochondrial translation and integral component of mitochondrial membrane localization
An14g07040	Aspni7|1156187	Down	NA	Has domain(s) with predicted sequence-specific DNA binding RNA polymerase II transcription factor activity, zinc ion binding activity, role in regulation of transcription, DNA-templated and nucleus localization
An15g00410	Aspni7|1173038	Down	aciA	Putative formate dehydrogenase; acetate-inducible gene
An15g00700	Aspni7|1183398	Down	NA	DNA-directed RNA polymerase
An15g01910	Aspni7|1183491	Down	NA	Ortholog(s) have ATP binding, ATPase activity, role in poly(A)+ mRNA export from nucleus, ribosomal small subunit biogenesis and cytosol, mitochondrion, plasma membrane, polysome localization
An16g03330	Aspni7|1145641	Down	NA	Ortholog(s) have fungal-type cell wall localization
An16g05090	Aspni7|1159070	Down	ssc1	Putative mitochondrial heat shock protein; induced by growth on starch and lactate
An16g08580	Aspni7|1176664	Down	NA	Ortholog of A. nidulans FGSC A4 : AN11304, Neosartorya fischeri NRRL 181 : NFIA_097160, Aspergillus wentii : Aspwe1_0043859 and Aspergillus versicolor : Aspve1_0079468
An16g08940	Aspni7|214467	Down	NA	Has domain(s) with predicted transporter activity, role in transmembrane transport and integral component of membrane, plasma membrane localization
An16g09050	Aspni7|1166449	Down	NA	Ortholog(s) have choline:oxygen 1-oxidoreductase activity, role in choline catabolic process and intracellular localization
An01g04630	Aspni7|1142257	Up	NA	F1F0-ATPase complex subunit
An01g04920	Aspni7|1171151	Up	NA	Ortholog(s) have structural constituent of ribosome activity, role in cytoplasmic translation and cytosolic large ribosomal subunit, nucleolus localization
An01g08490	Aspni7|1117390	Up	NA	Ortholog(s) have cytosol localization
An01g09490	Aspni7|1142561	Up	NA	Ortholog(s) have role in rRNA pseudouridine synthesis, snRNA pseudouridine synthesis and box H/ACA snoRNP complex localization
An01g10190	Aspni7|1156700	Up	NA	Ortholog(s) have mitochondrion, plasma membrane localization
An01g10720	Aspni7|1142614	Up	NA	Ortholog(s) have structural constituent of ribosome activity and cytosolic small ribosomal subunit localization
An01g13160	Aspni7|1102323	Up	NA	Alpha-isopropylmalate synthase
An02g03270	Aspni7|1121585	Up	NA	Methylenetetrahydrofolate reductase (NADPH)
An02g03950	Aspni7|1144550	Up	NA	Ortholog(s) have role in ribosomal large subunit assembly and cell surface, cytosol, small-subunit processome localization
An02g04020	Aspni7|1164950	Up	NA	5?-phosphoribosyl-4-(N-succinocarboxamide)-5-aminoimidazole lyase
An02g06240	Aspni7|1144699	Up	NA	F1F0-ATPase complex subunit
An02g07010	Aspni7|1135631	Up	NA	Protein similar to ubiquitin UBI1 of A. nidulans
An02g12120	Aspni7|1158491	Up	NA	Ortholog(s) have structural constituent of ribosome activity, role in cytoplasmic translation and cytosolic large ribosomal subunit, nucleolus localization
An02g12420	Aspni7|1107073	Up	NA	Dihydrofolate reductase; methenyltetrahydrofolate cyclohydrolase
An02g14520	Aspni7|1165604	Up	NA	GMP synthase
An03g04280	Aspni7|1146146	Up	NA	Protein with similarity to pyridoxine synthesis component pyroA of Aspergillus nidulans
An03g04990	Aspni7|1186600	Up	NA	Ortholog(s) have role in ribosomal large subunit biogenesis and nucleolus, preribosome, large subunit precursor localization
An04g00990	Aspni7|1146344	Up	gdhA	NADP-dependent glutamate dehydrogenase; induced by growth on starch and lactate; expression repressed by tunicamycin and DTT
An04g01340	Aspni7|1146378	Up	NA	Putative asparagine synthase
An04g09420	Aspni7|1187317	Up	NA	Ortholog of A. nidulans FGSC A4 : AN2821, A. fumigatus Af293 : Afu2g00180, Afu2g17480, A. niger CBS 513.88 : An03g05360 and A. oryzae RIB40 : AO090102000063, AO090009000716
An06g01870	Aspni7|1148351	Up	NA	Ortholog(s) have role in rRNA export from nucleus and cell surface, cytosol localization
An07g01960	Aspni7|1173782	Up	NA	Putative stearoyl-CoA desaturase
An07g06760	Aspni7|1144101	Up	NA	Ortholog(s) have role in maturation of SSU-rRNA from tricistronic rRNA transcript (SSU-rRNA, 5.8S rRNA, LSU-rRNA) and cytosolic small ribosomal subunit localization
An07g07150	Aspni7|1018170	Up	NA	Ortholog(s) have mRNA binding activity, role in negative regulation of MAPK cascade and cytosol localization
An08g01960	Aspni7|1098768	Up	NA	Adenosylhomocysteinase
An08g03430	Aspni7|1147963	Up	NA	Ortholog(s) have RNA binding, structural constituent of ribosome activity
An08g08740	Aspni7|1155305	Up	NA	Ortholog(s) have role in endonucleolytic cleavage in ITS1 to separate SSU-rRNA from 5.8S rRNA and LSU-rRNA from tricistronic rRNA transcript (SSU-rRNA, 5.8S rRNA, LSU-rRNA), rRNA export from nucleus
An09g05870	Aspni7|1141315	Up	ndk1	Nucleoside-diphosphate kinase
An11g03740	Aspni7|1223842	Up	NA	Ortholog(s) have extracellular region localization
An11g06660	Aspni7|1127729	Up	NA	Has domain(s) with predicted methyltransferase activity and role in RNA methylation, methylation
An11g07920	Aspni7|39287	Up	NA	Has domain(s) with predicted structural constituent of ribosome activity, role in translation and ribosome localization
An12g01330	Aspni7|1163108	Up	NA	Ortholog(s) have translation initiation factor activity, role in translational initiation and cytosol, nucleus localization
An12g07900	Aspni7|1172785	Up	NA	Ortholog(s) have RNA strand annealing activity, role in cellular response to drug and cytosol, nucleus localization
An12g10380	Aspni7|1143346	Up	chsF	Putative chitin synthase
An14g00710	Aspni7|1130738	Up	NA	Protein with strong similarity to the bud emergence mediator Bem1p of Saccharomyces cerevisiae
An14g01440	Aspni7|1115442	Up	NA	Has domain(s) with predicted oxidoreductase activity, oxidoreductase activity, acting on the aldehyde or oxo group of donors, NAD or NADP as acceptor activity and role in oxidation-reduction process
An14g04080	Aspni7|1003271	Up	NA	Ubiquinol-cytochrome c reductase
An15g01760	Aspni7|1086420	Up	NA	Phosphoribosylpyrophosphate amidotransferase/amidophosphoribosyltransferase
An15g03940	Aspni7|1143598	Up	NA	Putative monosaccharide transporter; AmyR dependant induction on maltose
An15g06260	Aspni7|1143679	Up	NA	Has domain(s) with predicted tRNA binding activity
An15g06370	Aspni7|1015572	Up	NA	Ortholog(s) have chaperonin-containing T-complex, nucleus localization
An16g04400	Aspni7|1145702	Up	NA	Ortholog(s) have Ran GTPase binding activity, role in protein import into nucleus and cytosol, nuclear envelope localization
An16g04690	Aspni7|1145717	Up	NA	Ortholog(s) have role in ribosomal small subunit assembly and cytosol localization
An17g00820	Aspni7|1123413	Up	NA	Carbamoyl-phosphate synthetase, aspartate transcarbamylase, and glutamine amidotransferase
An18g02890	Aspni7|1147478	Up	NA	Ortholog(s) have structural constituent of ribosome activity and mitochondrial large ribosomal subunit localization
An18g04490	Aspni7|187803	Up	NA	Ortholog(s) have structural constituent of ribosome activity and mitochondrial small ribosomal subunit localization
An18g05680	Aspni7|1188361	Up	NA	Ortholog(s) have role in lipoate biosynthetic process, long-chain fatty acid biosynthetic process, mitochondrial respiratory chain complex I assembly and mitochondrion localization
An18g06760	Aspni7|1147749	Up	NA	Putative isocitrate dehydrogenase (NAD+)

## Sheet: Anig_CAG
Gene_code_AspGD	Gene_code_JGI	Expression_A549	Standard_name_AspGD	Annotation_AspGD
An01g01230	Aspni7|1156404	Up	NA	Ortholog of A. nidulans FGSC A4 : AN8638/cetJ, A. fumigatus Af293 : Afu2g14320, Afu3g13130, Afu4g00730, Afu8g01530, A. niger CBS 513.88 : An12g10710 and A. oryzae RIB40 : AO090113000154
An01g05900	Aspni7|1205278	Down	NA	Ortholog(s) have oxidoreductase activity and role in steroid metabolic process
An01g06960	Aspni7|1142397	Up	NA	Ortholog(s) have role in hyperosmotic response, response to antibiotic, response to salt stress and intracellular localization
An01g08790	Aspni7|1171462	Up	NA	Ortholog(s) have biotin transporter activity, role in biotin transport and Golgi apparatus localization
An01g14630	Aspni7|1207056	Up	NA	Ortholog of Aspergillus wentii : Aspwe1_0174847 and Aspergillus carbonarius ITEM 5010 : Acar5010_208042
An02g14170	Aspni7|1165577	Up	NA	Ortholog of A. nidulans FGSC A4 : AN7484, A. fumigatus Af293 : Afu2g05720, A. oryzae RIB40 : AO090001000689, Aspergillus wentii : Aspwe1_0046318 and Aspergillus sydowii : Aspsy1_0153479
An03g01640	Aspni7|1176848	Up	NA	Ortholog of A. nidulans FGSC A4 : AN6862, Neosartorya fischeri NRRL 181 : NFIA_074040, Aspergillus wentii : Aspwe1_0170839 and Aspergillus versicolor : Aspve1_0035273
An03g06820	Aspni7|1153627	Up	NA	Ortholog of A. fumigatus Af293 : Afu8g02720, A. oryzae RIB40 : AO090010000763, Aspergillus wentii : Aspwe1_0177783, Aspergillus sydowii : Aspsy1_0050811 and Aspergillus terreus NIH2624 : ATET_10385
An04g00100	Aspni7|1146283	Up	NA	Ortholog(s) have glyoxysome localization
An04g03290	Aspni7|1146501	Up	NA	Long-chain-acyl-CoA dehydrogenase
An04g07130	Aspni7|1187206	Down	NA	Has domain(s) with predicted ATP binding, inositol pentakisphosphate 2-kinase activity
An04g09720	Aspni7|1111230	Down	NA	Ortholog of A. nidulans FGSC A4 : AN9274, A. fumigatus Af293 : Afu3g14810, A. niger CBS 513.88 : An02g03200, An04g08110, A. oryzae RIB40 : AO090103000427 and Aspergillus wentii : Aspwe1_0110739
An05g00350	Aspni7|1172401	Down	NA	Ortholog(s) have intracellular localization
An07g00480	Aspni7|1164107	Down	NA	Ortholog of A. fumigatus Af293 : Afu8g07050, A. niger CBS 513.88 : An11g00330/pynE, A. oryzae RIB40 : AO090001000371 and Aspergillus wentii : Aspwe1_0044827, Aspwe1_0167836
An07g03770	Aspni7|1143951	Up	sodC	Cu,Zn superoxide dismutase; repressed by growth on starch and lactate
An07g10290	Aspni7|1164698	Down	NA	Ortholog(s) have alditol:NADP+ 1-oxidoreductase activity, alpha-keto amide reductase activity, alpha-keto ester reductase activity and indole-3-acetaldehyde reductase (NADH) activity, more
An08g02960	Aspni7|1140253	Up	NA	Protein of unknown function
An08g03030	Aspni7|38455	Up	NA	Has domain(s) with predicted hydrolase activity
An08g05230	Aspni7|1160728	Down	NA	Ortholog(s) have cellulase activity and role in glucan catabolic process
An08g06450	Aspni7|1168885	Down	NA	Ortholog(s) have cytosol, nucleus localization
An09g03560	Aspni7|1141202	Up	NA	Ortholog(s) have intracellular localization
An09g05080	Aspni7|1114947	Down	NA	Has domain(s) with predicted catalytic activity, pyridoxal phosphate binding activity and role in biosynthetic process
An09g06270	Aspni7|1141344	Up	NA	Ortholog(s) have Golgi apparatus localization
An10g00260	Aspni7|1175664	Up	NA	Ortholog of Aspergillus tubingensis : Asptu1_0190961, Aspergillus brasiliensis : Aspbr1_0160433, Aspergillus kawachii : Aspka1_0182068 and Aspergillus acidus : Aspfo1_0051740
An11g00100	Aspni7|1167448	Up	NA	Ortholog(s) have extracellular region localization
An11g02550	Aspni7|1146974	Down	NA	Putative phosphoenolpyruvate carboxykinase
An11g04760	Aspni7|1147061	Down	NA	Protein of unknown function
An11g06120	Aspni7|178461	Up	gndB	Phosphogluconate dehydrogenase (decarboxylating)
An11g09650	Aspni7|1096582	Down	NA	Ortholog of A. nidulans FGSC A4 : AN4779, A. fumigatus Af293 : Afu3g06660, A. oryzae RIB40 : AO090020000332, Aspergillus wentii : Aspwe1_0173599 and Aspergillus sydowii : Aspsy1_0087834
An11g10090	Aspni7|1178851	Up	NA	Ortholog(s) have translation initiation factor binding activity and cytosol, multi-eIF complex, nucleus localization
An11g11260	Aspni7|1168053	Up	NA	Ortholog(s) have cytosol, nucleus localization
An12g03940	Aspni7|1163286	Up	NA	Ortholog(s) have glutaminase activity, role in negative regulation of apoptotic process, pyridoxine biosynthetic process and cytoplasm localization
An12g05570	Aspni7|1163373	Up	NA	Ortholog(s) have L-pipecolate oxidase activity, flavin adenine dinucleotide binding, proline oxidase activity and cytosol, extracellular region, nucleus localization
An12g06140	Aspni7|42280	Down	NA	Ortholog of Aspergillus tubingensis : Asptu1_0190556 and Aspergillus kawachii : Aspka1_0179515
An12g09280	Aspni7|1143299	Down	NA	Protein of unknown function
An12g10240	Aspni7|1209349	Up	NA	Protein with similarity to N. crassa conidiation protein; expressed in germinating conidia
An12g10450	Aspni7|1209394	Up	NA	Protein of unknown function
An13g01130	Aspni7|1116309	Up	NA	3-oxoacyl-[acyl-carrier protein] reductase
An13g02310	Aspni7|1170613	Down	NA	Ribitol dehydrogenase
An14g02450	Aspni7|1161552	Up	NA	Ortholog(s) have water channel activity and role in ascospore formation, cellular response to freezing, cellular response to osmotic stress, single-species biofilm formation on inanimate substrate, water transport
An14g03980	Aspni7|1170171	Up	NA	Ortholog of A. fumigatus Af293 : Afu5g10710, Neosartorya fischeri NRRL 181 : NFIA_076510, Aspergillus wentii : Aspwe1_0172590 and Aspergillus clavatus NRRL 1 : ACLA_013830
An15g01860	Aspni7|1183487	Up	NA	Malate synthase
An15g07300	Aspni7|1157638	Up	NA	Ortholog of A. nidulans FGSC A4 : AN0391, AN7222, A. fumigatus Af293 : Afu1g01490, Afu2g01760, A. niger CBS 513.88 : An03g06670 and A. oryzae RIB40 : AO090010000045/aoiD, AO090102000259
An17g00630	Aspni7|1136434	Up	NA	Homoserine O-acetyltransferase
An18g01110	Aspni7|1179032	Up	NA	Ortholog of Aspergillus tubingensis : Asptu1_0114359, Aspergillus glaucus : Aspgl1_0053513, Neosartorya fischeri NRRL 181 : NFIA_061930 and Aspergillus kawachii : Aspka1_0173390
An18g05940	Aspni7|1147681	Down	galA	Endogalactanase

## Sheet: Afum_CAG
Gene code_AspGD	exp A549	Standard_name_AspGD	Annotation_AspGD
Afu1g00930	DOWN	NA	Ortholog of Aspergillus kawachii : Aspka1_0173976
Afu1g01370	DOWN	NA	Predicted glutathione S transferase
Afu2g05635	DOWN	NA	Ortholog of Neosartorya fischeri NRRL 181 : NFIA_082360 and Aspergillus fumigatus A1163 : AFUB_022660
Afu2g14330	DOWN	NA	Ortholog of Aspergillus fumigatus A1163 : AFUB_029950
Afu2g15440	DOWN	NA	Ortholog of A. oryzae RIB40 : AO090005001100, Aspergillus glaucus : Aspgl1_0125786, Aspergillus flavus NRRL 3357 : AFL2T_11935 and Neosartorya fischeri NRRL 181 : NFIA_090680
Afu3g00350	DOWN	NA	Ortholog of A. nidulans FGSC A4 : AN3616, A. niger CBS 513.88 : An13g01530, Aspergillus wentii : Aspwe1_0143920, Aspergillus sydowii : Aspsy1_0040713 and Aspergillus terreus NIH2624 : ATET_02895
Afu3g02050	DOWN	NA	Ortholog of A. nidulans FGSC A4 : AN1754, AN8607, A. niger CBS 513.88 : An11g06690, An18g01930, A. oryzae RIB40 : AO090001000144 and Aspergillus wentii : Aspwe1_0028029, Aspwe1_0705658
Afu3g04290	DOWN	NA	Protein of unknown function
Afu3g05390	DOWN	NA	Ortholog(s) have cytosol, nucleus localization
Afu3g05770	DOWN	NA	Has domain(s) with predicted GTP binding, GTPase activity, role in GTP catabolic process, protein transport, signal transduction, small GTPase mediated signal transduction and intracellular, membrane localization
Afu3g08130	DOWN	NA	Ortholog of A. nidulans FGSC A4 : AN10374, Neosartorya fischeri NRRL 181 : NFIA_069010, Aspergillus wentii : Aspwe1_0173436 and Aspergillus versicolor : Aspve1_0039578
Afu3g11340	DOWN	NA	Ortholog(s) have role in purine nucleobase catabolic process and cytosol, nucleus localization
Afu3g14240	DOWN	NA	Ortholog of S. cerevisiae NFS1; putative novel ncRNA Afu-203 encoded within the intron
Afu4g06770	DOWN	NA	Ortholog(s) have 2 iron, 2 sulfur cluster binding, ferrous iron binding, transferase activity
Afu4g08580	DOWN	prx1	Mitochondrial peroxiredoxin; predicted role in cell redox homeostasis regulation; protein levels increase with amphotericin B and H2O2 exposure; transcript up-regulated in conidia exposed to neutrophils; repressed by gliotoxin exposure
Afu4g08750	DOWN	NA	Ortholog of A. nidulans FGSC A4 : AN1654, A. niger CBS 513.88 : An04g03610, Aspergillus wentii : Aspwe1_0034423 and Aspergillus sydowii : Aspsy1_0084030
Afu4g09610	DOWN	NA	Ortholog of A. nidulans FGSC A4 : AN0400, A. niger CBS 513.88 : An04g07500, A. oryzae RIB40 : AO090003001281, Neosartorya fischeri NRRL 181 : NFIA_106400 and Aspergillus wentii : Aspwe1_0022929
Afu4g13310	DOWN	NA	Has domain(s) with predicted hydrolase activity
Afu4g13550	DOWN	NA	Has domain(s) with predicted oxidoreductase activity and role in metabolic process
Afu5g00890	DOWN	NA	Protein of unknown function
Afu5g01050	DOWN	NA	Ortholog of Aspergillus fumigatus A1163 : AFUB_049530
Afu5g06830	DOWN	NA	Has domain(s) with predicted RNA binding, ribonuclease III activity and role in RNA processing
Afu5g08440	DOWN	NA	Transcript up-regulated in conidia exposed to neutrophils
Afu5g10240	DOWN	NA	Ortholog of A. nidulans FGSC A4 : AN2338, A. oryzae RIB40 : AO090020000142, AO090010000531, Neosartorya fischeri NRRL 181 : NFIA_077030 and Aspergillus wentii : Aspwe1_0033922, Aspwe1_0038721
Afu5g11250	DOWN	NA	Ortholog of A. oryzae RIB40 : AO090026000720, Aspergillus glaucus : Aspgl1_0052593, Aspergillus flavus NRRL 3357 : AFL2T_06595 and Neosartorya fischeri NRRL 181 : NFIA_076020
Afu6g03690	DOWN	ena1	Putative P-type ATPase sodium pump; predicted gene pair with AFUA_4G09440
Afu6g07720	DOWN	acuF	Putative phosphoenolpyruvate carboxykinase; transcript up-regulated in conidia exposed to neutrophils; transcript downregulated in response to hypoxia
Afu6g08540	DOWN	NA	Has domain(s) with predicted sequence-specific DNA binding RNA polymerase II transcription factor activity, zinc ion binding activity, role in regulation of transcription, DNA-templated and nucleus localization
Afu6g10720	DOWN	NA	Putative alpha-ketoglutarate-dependent taurine dioxygenase; transcript up-regulated in conidia exposed to neutrophils; SrbA-regulated during hypoxia
Afu6g10960	DOWN	NA	Protein of unknown function
Afu6g13580	DOWN	NA	Ortholog of Aspergillus glaucus : Aspgl1_1494480, Aspergillus flavus NRRL 3357 : AFL2T_12068, Neosartorya fischeri NRRL 181 : NFIA_059540 and Aspergillus wentii : Aspwe1_0033539
Afu7g00210	DOWN	NA	Putative C6 transcription factor; transcript up-regulated in conidia exposed to neutrophils
Afu7g01340	DOWN	NA	Putative RPEL repeat protein; transcript up-regulated in conidia exposed to neutrophils
Afu8g04550	DOWN	NA	Has domain(s) with predicted catalytic activity and role in coenzyme M biosynthetic process
Afu1g00500	UP	NA	FMN dependent dehydrogenase; SrbA-regulated during hypoxia
Afu1g01490	UP	NA	Ortholog of A. nidulans FGSC A4 : AN0391, AN7222, A. fumigatus Af293 : Afu2g01760, A. niger CBS 513.88 : An03g06670, An15g07300 and A. oryzae RIB40 : AO090010000045/aoiD, AO090102000259
Afu1g02820	UP	pst2	Putative NADH-quinone oxidoreductase; conidia-enriched protein; induced by L-tyrosine; transcript up-regulated in conidia exposed to neutrophils
Afu1g14300	UP	NA	Putative fasciclin domain family protein with a predicted role in cell adhesion; transcript downregulated in response to amphotericin B; induced by exposure to artemisinin
Afu1g15260	UP	NA	Ortholog of A. nidulans FGSC A4 : AN0860, A. niger CBS 513.88 : An01g13370, A. oryzae RIB40 : AO090103000449, AO090005001207, Aspergillus wentii : Aspwe1_0111296 and Aspergillus sydowii : Aspsy1_0273264
Afu1g16710	UP	NA	Has domain(s) with predicted integral component of membrane localization
Afu1g17370	UP	scf1	Putative heat shock protein; enriched in dormant conidia
Afu2g01590	UP	nce102	Putative non-classical export protein; GFP fusion protein localizes to the endoplasmic reticulum, to conidia, coniodiophore vesicles and phialides
Afu2g02310	UP	sur7	Cortical patch protein; transcript up-regulated in conidia exposed to neutrophils; induced by exposure to artemisinin
Afu2g03490	UP	NA	Putative calcium/calmodulin-dependent protein kinase; calcium induced; transcript induced by exposure to human airway epithelial cells
Afu2g09040	UP	vtc4	Putative vacuolar transporter chaperone, phoB-regulated
Afu2g10690	UP	NA	Putative MFS phosphate transporter; transcript up-regulated in conidia exposed to neutrophils
Afu2g15430	UP	NA	Sorbitol/xylulose reductase
Afu3g03560	UP	NA	Putative coenzyme A disulfide reductase; transcript induced by exposure to human airway epithelial cells
Afu3g09220	UP	NA	Putative P450 family fatty acid hydroxylase with a possible role in the hydroxylation of a very long-chain fatty acid
Afu3g09990	UP	NA	Protein of unknown function identified by mass spectrometry; calcium downregulated
Afu3g10480	UP	NA	Ortholog(s) have role in cellular response to salt stress, reciprocal meiotic recombination and endoplasmic reticulum, mitochondrion, plasma membrane localization
Afu3g11550	UP	NA	Ortholog of A. nidulans FGSC A4 : AN2894, A. niger CBS 513.88 : An02g07350, A. oryzae RIB40 : AO090003000710, Aspergillus wentii : Aspwe1_0025131 and Aspergillus sydowii : Aspsy1_0775782
Afu4g00860	UP	dprA	Dehydrin-like protein; plays a role in oxidative, osmotic and pH stress responses; conserved DPR motif; constitutively transcribed and expressed in dormant conidia; expression dependent on sakA and cAMP pathways; germination downregulated
Afu4g03390	UP	NA	Putative aquaporin; expression downregulated during growth in biofilm
Afu4g03615	UP	NA	Ortholog(s) have cytosol, nucleus localization
Afu4g08240	UP	NA	Putative zinc-containing alcohol dehydrogenase; conidia-enriched protein; transcript up-regulated in conidia exposed to neutrophils
Afu4g08960	UP	NA	Putative glycophosphatidylinositol (GPI) anchored protein; predicted adhesin-like protein; calcium downregulated
Afu4g11080	UP	facA	Putative acetyl-coenzyme A synthetase with a predicted role in acetate metabolism; transcript up-regulated in conidia exposed to neutrophils; protein induced by heat shock; hypoxia repressed protein
Afu4g11110	UP	NA	Ortholog(s) have cytosol, endoplasmic reticulum, mitotic spindle pole body, nucleus localization
Afu4g14450	UP	NA	Mannitol 2-dehydrogenase with a predicted role in mannitol metabolism
Afu5g01160	UP	NA	Ortholog(s) have role in cellular response to drug and plasma membrane localization
Afu5g06240	UP	alcC	Putative zinc-dependent alcohol dehydrogenase, involved in ethanol fermentation; predicted gene pair with adh1; protein induced by hydrogen peroxide; reacts with rabbit immunosera exposed to A. fumigatus conidia
Afu5g09180	UP	NA	Ortholog(s) have extracellular region localization
Afu5g14210	UP	grg1	Glucose-repressible gene; transcript up-regulated in conidia exposed to neutrophils
Afu6g03890	UP	catA	Spore-specific catalase; abundant protein in conidia; calcium downregulated; predicted secretory signal sequence
Afu6g11430	UP	aldA	Putative aldehyde dehydrogenase; predicted gene pair with AFUA_7G01000; hypoxia repressed protein; transcript up-regulated in conidia exposed to neutrophils; immunoreactive protein
Afu6g13330	UP	NA	Putative RNA binding protein of unknown function; conidia-enriched protein; transcript up-regulated in conidia exposed to neutrophils
Afu7g01430	UP	NA	Putative bacterial rhodopsin Family G-protein coupled receptor (GPCR)-like protein
Afu7g03940	UP	NA	Ortholog(s) have cytosol localization
Afu7g05580	UP	pldA	Putative phospholipase D
Afu7g06770	UP	NA	Conserved protein of unknown function; protein abundantly expressed in conidia; transcript induced in conidia exposed to neutrophils and to human airway epithelial cells
Afu8g01530	UP	NA	Ortholog(s) have mitochondrion localization
Afu8g01670	UP	cat2	Putative bifunctional catalase-peroxidase; induction in response to hydrogen peroxide Yap1-dependent; transcript induced by exposure to human airway epithelial cells; SrbA-regulated during hypoxia

## Sheet: Afum_GeAG
Gene code_AspGD	exp A549	Standard_name_AspGD	Annotation_AspGD
Afu1g07450	DOWN	NA	Ortholog(s) have guanine nucleotide transmembrane transporter activity and role in cellular iron ion homeostasis, guanine nucleotide transport, mitochondrial genome maintenance, transmembrane transport
Afu1g14590	DOWN	NA	Ortholog of A. nidulans FGSC A4 : AN0795, A. niger CBS 513.88 : An01g12590, Neosartorya fischeri NRRL 181 : NFIA_010830, Aspergillus wentii : Aspwe1_0027661 and Aspergillus versicolor : Aspve1_0121944
Afu1g15780	DOWN	leu2A	3-isopropylmalate dehydrogenase with a predicted role in leucine biosynthesis; SrbA-regulated during hypoxia
Afu2g00180	DOWN	NA	Ortholog of A. nidulans FGSC A4 : AN2821, A. fumigatus Af293 : Afu2g17480, A. niger CBS 513.88 : An03g05360, An04g09420 and A. oryzae RIB40 : AO090102000063, AO090009000716
Afu2g01440	DOWN	NA	Putative mitochondrial carrier protein
Afu2g08360	DOWN	pyrG	Orotidine 5'-monophosphate decarboxylase
Afu3g06530	DOWN	sC	Putative ATP sulfurylase; sulfate adenylyltransferase; reacts with rabbit immunosera exposed to A. fumigatus conidia; hypoxia repressed protein
Afu3g06830	DOWN	NA	Aspartate-semialdehyde dehydrogenase; no human homolog
Afu3g08980	DOWN	NA	Ortholog(s) have threonine synthase activity, role in threonine biosynthetic process and cytosol, nucleus localization
Afu3g10660	DOWN	erg13	Putative hydroxymethyl glutaryl-coenzyme A synthase with a predicted role in ergosterol biosynthesis; SrbA-regulated during hypoxia
Afu3g11430	DOWN	NA	Putative arginase; SrbA-regulated during hypoxia
Afu4g04480	DOWN	NA	Ortholog of A. nidulans FGSC A4 : AN6997, A. niger CBS 513.88 : An14g00340, A. oryzae RIB40 : AO090206000044, Aspergillus wentii : Aspwe1_0159686 and Aspergillus sydowii : Aspsy1_0048994
Afu4g04820	DOWN	erg25B	Putative C-4 methyl sterol oxidase with a predicted role in ergosterol biosynthesis; SrbA-regulated during hypoxia
Afu4g06320	DOWN	NA	Ortholog of A. nidulans FGSC A4 : AN4340, A. niger CBS 513.88 : An04g00650, Neosartorya fischeri NRRL 181 : NFIA_109830 and Aspergillus versicolor : Aspve1_0085213
Afu4g06620	DOWN	NA	Glutamate/Leucine/Phenylalanine/Valine dehydrogenase; reacts with rabbit immunosera exposed to A. fumigatus conidia; hypoxia induced protein
Afu4g06760	DOWN	NA	Ortholog(s) have mitochondrion localization
Afu4g07210	DOWN	NA	Mitochondrial acetolactate synthase small subunit; hypoxia induced protein; SrbA-regulated during hypoxia
Afu4g11240	DOWN	aarA	Putative alpha-aminoadipate reductase, large subunit, involved in lysine metabolism; predicted essential gene; transcript induced by exposure to human airway epithelial cells
Afu5g05500	DOWN	NA	Ortholog(s) have phosphoglycerate dehydrogenase activity, role in serine family amino acid biosynthetic process and cytosol localization
Afu5g05590	DOWN	NA	Aspartate kinase; role in amino acid biosynthesis; no human homolog
Afu5g07210	DOWN	met2	Homoserine O-acetyltransferase; role in methionine biosynthesis; no human homolog
Afu6g02490	DOWN	NA	Has domain(s) with predicted catalytic activity, pyridoxal phosphate binding, transaminase activity and role in biosynthetic process, cellular amino acid metabolic process
Afu6g02910	DOWN	argEF	Mitochondrial bifunctional enzyme with N-acetyl-gamma-glutamyl-phosphate reductase and acetylglutamate kinase activity, catalyzes the second and third step in arginine biosynthesis
Afu7g01590	DOWN	NA	Has domain(s) with predicted catalytic activity, pyridoxal phosphate binding activity
Afu7g05470	DOWN	NA	Putative electron transfer flavoprotein alpha subunit; transcript induced by exposure to human airway epithelial cells; induced by exposure to artemisinin
Afu8g02760	DOWN	amcA	Putative mitochondrial ornithine carrier protein; expression upregulated under low iron conditions; SrbA-regulated during hypoxia
Afu8g04090	DOWN	codA	Putative choline oxidase; AFUB_083470 choA ortholog
Afu1g05340	UP	NA	40S ribosomal protein S19
Afu1g08810	UP	NA	Mitochondrial glycerol-3-phosphate dehydrogenase; hypoxia repressed protein
Afu2g03580	UP	NA	Ortholog(s) have phenylalanine-tRNA ligase activity, role in phenylalanyl-tRNA aminoacylation and cytosol, phenylalanine-tRNA ligase complex localization
Afu2g09130	UP	NA	Putative NADH-ubiquinone dehydrogenase, 24 kDa subunit; induced by exposure to artemisinin
Afu2g10580	UP	NA	Ortholog of A. nidulans FGSC A4 : AN5969, A. niger CBS 513.88 : An02g05900, Aspergillus wentii : Aspwe1_0044146, Aspergillus versicolor : Aspve1_0040765 and Aspergillus clavatus NRRL 1 : ACLA_069580
Afu2g13110	UP	cycA	Cytochrome c; transcript derepressed during iron starvation in hapX mutant; SrbA-regulated during hypoxia; loss of cycA results in increased levels of AoxA activity, delayed germination and reduced growth in normoxia and hypoxia
Afu3g07710	UP	NA	Has domain(s) with predicted nucleic acid binding, nucleotide binding activity
Afu3g13320	UP	rps0	Putative 40S ribosomal protein S0
Afu4g04460	UP	NA	60S ribosomal protein L13
Afu4g12920	UP	NA	Putative mitochondrial histidyl-tRNA synthetase; protein induced by heat shock
Afu4g12990	UP	trr1	Putative thioredoxin reductase; transcript upregulated during conidial germination and in hyphae exposed to neutrophils
Afu4g14450	UP	NA	Mannitol 2-dehydrogenase with a predicted role in mannitol metabolism
Afu5g04210	UP	NA	Putative ubiquinol-cytochrome C reductase complex core protein 2; hypoxia induced protein
Afu5g04370	UP	NA	Putative NADH-quinone oxidoreductase, subunit G
Afu5g10610	UP	rip1	Ubiquinol-cytochrome c reductase iron-sulphur subunit precursor with a predicted role in oxidative phosphorylation; hypoxia induced protein; induced by exposure to artemisinin; SrbA-regulated during hypoxia
Afu5g12270	UP	NA	Ortholog(s) have role in nuclear division, rRNA processing and mitotic spindle pole body, nuclear periphery, nucleolus, preribosome, large subunit precursor localization
Afu5g13610	UP	NA	Ortholog of A. nidulans FGSC A4 : AN6912, A. niger CBS 513.88 : An14g05140, Aspergillus wentii : Aspwe1_0067652 and Aspergillus sydowii : Aspsy1_0075810
Afu6g02280	UP	aspf3	Allergen Asp f 3; peroxiredoxin family reductase; putative peroxismal membrane protein; IgE binding; protein induced by heat shock and by exposure to hydrogen peroxide; hypoxia induced protein; induced by gliotoxin exposure
Afu8g05710	UP	mfsA	Putative major facilitator superfamily (MFS) sugar transporter; calcium induced; transcript up-regulated in conidia exposed to neutrophils
